# Supplementary material for: First series of N-alkylamino peptoid homooligomers: solution phase synthesis and conformational investigation
Source: Beilstein J Org Chem. 2022 Jul 14;18:845–54. doi: 10.3762/bjoc.18.85 (PMC9296984; doi:10.3762/bjoc.18.85)
Supplement: File 2 — Crystallographic information file (CIF) for compound 2, CCDC deposition number 2167472. [file Beilstein_J_Org_Chem-18-845-s002.cif]

data_publication_text
_publ_requested_journal          'Beilstein Journal of organic chemistry'
_publ_contact_author_name        'Laurent J. Jouffret'
_publ_contact_author_address     
'CNRS, UMR 6296, ICCF, F-63178 Aubi\`ere Cedex, France'
_publ_contact_author_email       laurent.jouffret@uca.fr
loop_
_publ_author_name
_publ_author_address
;
'Pypec, Maxime'
;

;
'Universite Clermont Auvergne, Institut de Chimie de Clermont-Ferrand,' 
'BP 10448, F-63000 Clermont-Ferrand, France and CNRS, UMR 6296, ICCF, F-63178 Aubiere Cedex, France'
;

;
'Jouffret, Laurent'
;

;
'Universite Clermont Auvergne, Institut de Chimie de Clermont-Ferrand,' 
'BP 10448, F-63000 Clermont-Ferrand, France and CNRS, UMR 6296, ICCF, F-63178 Aubiere Cedex, France'
;

;
'Taillefumier, Claude'
;

;
'Universite Clermont Auvergne, Institut de Chimie de Clermont-Ferrand,' 
'BP 10448, F-63000 Clermont-Ferrand, France and CNRS, UMR 6296, ICCF, F-63178 Aubiere Cedex, France'
;

;
'Roy, Olivier'
;

;
'Universite Clermont Auvergne, Institut de Chimie de Clermont-Ferrand,' 
'BP 10448, F-63000 Clermont-Ferrand, France and CNRS, UMR 6296, ICCF, F-63178 Aubiere Cedex, France'
;

 
data_MP420
 
_audit_creation_method            'SHELXL-2018/3'
_shelx_SHELXL_version_number      '2018/3'
_chemical_formula_sum
 'C15 H22 N4 O4' 
_chemical_formula_weight          322.36

loop_
 _atom_type_symbol
 _atom_type_description
 _atom_type_scat_dispersion_real
 _atom_type_scat_dispersion_imag
 _atom_type_scat_source
 'C'  'C'   0.0033   0.0016
 'International Tables Vol C Tables 4.2.6.8 and 6.1.1.4'
 'H'  'H'   0.0000   0.0000
 'International Tables Vol C Tables 4.2.6.8 and 6.1.1.4'
 'N'  'N'   0.0061   0.0033
 'International Tables Vol C Tables 4.2.6.8 and 6.1.1.4'
 'O'  'O'   0.0106   0.0060
 'International Tables Vol C Tables 4.2.6.8 and 6.1.1.4'
 
_space_group_crystal_system       orthorhombic
_space_group_IT_number            61
_space_group_name_H-M_alt         'P b c a'
_space_group_name_Hall            '-P 2ac 2ab'
 
_shelx_space_group_comment
;
The symmetry employed for this shelxl refinement is uniquely defined
by the following loop, which should always be used as a source of
symmetry information in preference to the above space-group names.
They are only intended as comments.
;
 
loop_
 _space_group_symop_operation_xyz
 'x, y, z'
 'x+1/2, -y+1/2, -z'
 '-x, y+1/2, -z+1/2'
 '-x+1/2, -y, z+1/2'
 '-x, -y, -z'
 '-x-1/2, y-1/2, z'
 'x, -y-1/2, z-1/2'
 'x-1/2, y, -z-1/2'
 
_cell_length_a                    10.3108(12)
_cell_length_b                    11.2142(12)
_cell_length_c                    28.442(3)
_cell_angle_alpha                 90
_cell_angle_beta                  90
_cell_angle_gamma                 90
_cell_volume                      3288.7(6)
_cell_formula_units_Z             8
_cell_measurement_temperature     173(2)
_cell_measurement_reflns_used     541
_cell_measurement_theta_min       2.63
_cell_measurement_theta_max       24.31
 
_exptl_crystal_description        rod
_exptl_crystal_colour             colourless
_exptl_crystal_density_meas       ?
_exptl_crystal_density_method     ?
_exptl_crystal_density_diffrn     1.302          
_exptl_crystal_F_000              1376
_exptl_transmission_factor_min    ?
_exptl_transmission_factor_max    ?
_exptl_crystal_size_max           0.624
_exptl_crystal_size_mid           0.142
_exptl_crystal_size_min           0.134
_exptl_absorpt_coefficient_mu     0.096
_shelx_estimated_absorpt_T_min    0.943
_shelx_estimated_absorpt_T_max    0.987
_exptl_absorpt_correction_type    numerical
_exptl_absorpt_correction_T_min   0.9197  
_exptl_absorpt_correction_T_max   1.0000
_exptl_absorpt_process_details   
'Bruker (2001). SADABS. Bruker AXS Inc., Madison, Wisconsin, USA.'
_diffrn_ambient_temperature       173(2)
_diffrn_radiation_wavelength      0.71073
_diffrn_radiation_type            MoK\a
_diffrn_source                    molybdene
_diffrn_measurement_device_type   'Bruker APEX-II CCD'
_diffrn_measurement_method        '\f and \w scans'
_diffrn_detector_area_resol_mean  ?
_diffrn_reflns_number             122188
_diffrn_reflns_av_unetI/netI      0.0312
_diffrn_reflns_av_R_equivalents   0.0796
_diffrn_reflns_limit_h_min        -14
_diffrn_reflns_limit_h_max        14
_diffrn_reflns_limit_k_min        -15
_diffrn_reflns_limit_k_max        15
_diffrn_reflns_limit_l_min        -40
_diffrn_reflns_limit_l_max        40
_diffrn_reflns_theta_min          2.778
_diffrn_reflns_theta_max          30.506
_diffrn_reflns_theta_full         25.242
_diffrn_measured_fraction_theta_max   0.999
_diffrn_measured_fraction_theta_full  0.999
_diffrn_reflns_Laue_measured_fraction_max    0.999
_diffrn_reflns_Laue_measured_fraction_full   0.999
_diffrn_reflns_point_group_measured_fraction_max   0.999
_diffrn_reflns_point_group_measured_fraction_full  0.999
_reflns_number_total              5015
_reflns_number_gt                 3393
_reflns_threshold_expression      'I > 2\s(I)'
_reflns_Friedel_coverage          0.000
_reflns_Friedel_fraction_max      .
_reflns_Friedel_fraction_full     .
 
_reflns_special_details
;
 Reflections were merged by SHELXL according to the crystal
 class for the calculation of statistics and refinement.
 
 _reflns_Friedel_fraction is defined as the number of unique
 Friedel pairs measured divided by the number that would be
 possible theoretically, ignoring centric projections and
 systematic absences.
;
 
_computing_data_collection       'Bruker APEX2'
_computing_cell_refinement       'Bruker SAINT'
_computing_data_reduction        'Bruker SAINT'
_computing_structure_solution    'SHELXT 2014/5 (Sheldrick, 2014)'
_computing_structure_refinement  'SHELXL-2018/3 (Sheldrick, 2018)'
_computing_molecular_graphics    'Bruker SHELXTL'
_computing_publication_material  'Bruker SHELXTL'
_refine_special_details           ?
_refine_ls_structure_factor_coef  Fsqd
_refine_ls_matrix_type            full
_refine_ls_weighting_scheme       calc
_refine_ls_weighting_details
'w=1/[\s^2^(Fo^2^)+(0.0396P)^2^+1.1109P] where P=(Fo^2^+2Fc^2^)/3'
_atom_sites_solution_primary      ?
_atom_sites_solution_secondary    ?
_atom_sites_solution_hydrogens    mixed
_refine_ls_hydrogen_treatment     mixed
_refine_ls_extinction_method      none
_refine_ls_extinction_coef        .
_refine_ls_number_reflns          5015
_refine_ls_number_parameters      219
_refine_ls_number_restraints      0
_refine_ls_R_factor_all           0.0753
_refine_ls_R_factor_gt            0.0410
_refine_ls_wR_factor_ref          0.1042
_refine_ls_wR_factor_gt           0.0889
_refine_ls_goodness_of_fit_ref    1.005
_refine_ls_restrained_S_all       1.005
_refine_ls_shift/su_max           0.001
_refine_ls_shift/su_mean          0.000
 
loop_
 _atom_site_label
 _atom_site_type_symbol
 _atom_site_fract_x
 _atom_site_fract_y
 _atom_site_fract_z
 _atom_site_U_iso_or_equiv
 _atom_site_adp_type
 _atom_site_occupancy
 _atom_site_site_symmetry_order  
 _atom_site_calc_flag
 _atom_site_refinement_flags_posn
 _atom_site_refinement_flags_adp
 _atom_site_refinement_flags_occupancy
 _atom_site_disorder_assembly
 _atom_site_disorder_group
O1 O 0.23723(9) 0.37377(8) 0.64455(3) 0.0274(2) Uani 1 1 d . . . . .
O2 O 0.34197(8) 0.53731(7) 0.51078(3) 0.02509(19) Uani 1 1 d . . . . .
O3 O 0.16219(9) 0.62881(8) 0.40681(3) 0.0322(2) Uani 1 1 d . . . . .
O4 O 0.28570(9) 0.23785(8) 0.58921(3) 0.0308(2) Uani 1 1 d . . . . .
N1 N 0.19208(10) 0.39190(9) 0.51903(3) 0.0215(2) Uani 1 1 d . . . . .
N2 N 0.13331(10) 0.29388(9) 0.49668(4) 0.0226(2) Uani 1 1 d . . . . .
H10 H 0.1592(14) 0.2291(14) 0.5109(5) 0.034(4) Uiso 1 1 d . . . . .
N3 N 0.47836(10) 0.51133(10) 0.40615(4) 0.0258(2) Uani 1 1 d . . . . .
H11 H 0.5182(15) 0.4997(14) 0.4334(6) 0.036(4) Uiso 1 1 d . . . . .
C1 C 0.35167(15) 0.70303(12) 0.36809(5) 0.0329(3) Uani 1 1 d . . . . .
H14 H 0.293292 0.766898 0.357837 0.049 Uiso 1 1 calc R U . . .
H13 H 0.386630 0.661699 0.340502 0.049 Uiso 1 1 calc R U . . .
H1 H 0.423138 0.737263 0.386361 0.049 Uiso 1 1 calc R U . . .
C2 C 0.27802(12) 0.61597(11) 0.39809(4) 0.0243(3) Uani 1 1 d . . . . .
N4 N 0.34383(10) 0.52029(9) 0.41434(3) 0.0229(2) Uani 1 1 d . . . . .
C4 C 0.27706(12) 0.42942(10) 0.44125(4) 0.0224(2) Uani 1 1 d . . . . .
H4A H 0.320856 0.351797 0.436484 0.027 Uiso 1 1 calc R U . . .
H4B H 0.186928 0.421917 0.429617 0.027 Uiso 1 1 calc R U . . .
C5 C 0.27471(11) 0.45849(10) 0.49340(4) 0.0189(2) Uani 1 1 d . . . . .
C6 C 0.16960(12) 0.41735(11) 0.56840(4) 0.0234(2) Uani 1 1 d . . . . .
H21 H 0.075347 0.413448 0.574849 0.028 Uiso 1 1 calc R U . . .
H20 H 0.199182 0.499462 0.575366 0.028 Uiso 1 1 calc R U . . .
C7 C 0.23911(12) 0.33153(11) 0.60033(4) 0.0217(2) Uani 1 1 d . . . . .
C8 C 0.29476(15) 0.29743(12) 0.67966(4) 0.0334(3) Uani 1 1 d . . . . .
H5 H 0.374021 0.259616 0.666869 0.040 Uiso 1 1 calc R U . . .
H6 H 0.233031 0.233574 0.688430 0.040 Uiso 1 1 calc R U . . .
C9 C 0.32829(12) 0.37030(12) 0.72216(4) 0.0270(3) Uani 1 1 d . . . . .
C10 C 0.41336(14) 0.32179(13) 0.75465(5) 0.0356(3) Uani 1 1 d . . . . .
H22 H 0.451157 0.245880 0.748986 0.043 Uiso 1 1 calc R U . . .
C11 C 0.44338(16) 0.38345(16) 0.79525(5) 0.0460(4) Uani 1 1 d . . . . .
H23 H 0.500158 0.348710 0.817708 0.055 Uiso 1 1 calc R U . . .
C12 C 0.39198(16) 0.49446(15) 0.80348(5) 0.0434(4) Uani 1 1 d . . . . .
H2 H 0.414184 0.536850 0.831258 0.052 Uiso 1 1 calc R U . . .
C13 C 0.27565(15) 0.48148(13) 0.73088(5) 0.0370(3) Uani 1 1 d . . . . .
H3 H 0.216643 0.515443 0.709001 0.044 Uiso 1 1 calc R U . . .
C14 C 0.30825(17) 0.54396(14) 0.77135(5) 0.0433(4) Uani 1 1 d . . . . .
H4 H 0.272704 0.620877 0.776813 0.052 Uiso 1 1 calc R U . . .
C15 C -0.00654(13) 0.30385(13) 0.49262(5) 0.0349(3) Uani 1 1 d . . . . .
H8 H -0.044196 0.317037 0.523826 0.052 Uiso 1 1 calc R U . . .
H7 H -0.041673 0.230117 0.479210 0.052 Uiso 1 1 calc R U . . .
H9 H -0.028208 0.371131 0.472083 0.052 Uiso 1 1 calc R U . . .
C3 C 0.50929(14) 0.41495(13) 0.37358(5) 0.0357(3) Uani 1 1 d . . . . .
H17 H 0.471890 0.340220 0.385203 0.054 Uiso 1 1 calc R U . . .
H16 H 0.603653 0.406619 0.371101 0.054 Uiso 1 1 calc R U . . .
H15 H 0.473095 0.433278 0.342548 0.054 Uiso 1 1 calc R U . . .
 
loop_
 _atom_site_aniso_label
 _atom_site_aniso_U_11
 _atom_site_aniso_U_22
 _atom_site_aniso_U_33
 _atom_site_aniso_U_23
 _atom_site_aniso_U_13
 _atom_site_aniso_U_12
O1 0.0384(5) 0.0273(5) 0.0166(4) 0.0004(3) -0.0003(4) 0.0053(4)
O2 0.0285(4) 0.0207(4) 0.0261(4) -0.0007(3) -0.0024(3) -0.0045(4)
O3 0.0331(5) 0.0342(5) 0.0293(5) 0.0031(4) 0.0054(4) 0.0084(4)
O4 0.0397(5) 0.0260(5) 0.0265(5) -0.0028(4) 0.0002(4) 0.0047(4)
N1 0.0286(5) 0.0192(5) 0.0167(4) -0.0013(4) 0.0006(4) -0.0055(4)
N2 0.0288(5) 0.0165(5) 0.0225(5) -0.0008(4) -0.0008(4) -0.0045(4)
N3 0.0243(5) 0.0262(5) 0.0268(5) 0.0016(4) -0.0003(4) -0.0007(4)
C1 0.0467(8) 0.0252(6) 0.0268(6) 0.0086(5) 0.0067(6) 0.0033(6)
C2 0.0337(7) 0.0226(6) 0.0166(5) -0.0001(4) 0.0021(5) 0.0025(5)
N4 0.0252(5) 0.0220(5) 0.0216(5) 0.0050(4) 0.0036(4) 0.0000(4)
C4 0.0290(6) 0.0201(5) 0.0181(5) 0.0020(4) 0.0009(5) -0.0035(5)
C5 0.0220(5) 0.0147(5) 0.0199(5) 0.0018(4) -0.0014(4) 0.0019(4)
C6 0.0297(6) 0.0226(6) 0.0177(5) -0.0017(4) 0.0032(5) 0.0000(5)
C7 0.0246(6) 0.0225(6) 0.0181(5) -0.0001(4) 0.0033(4) -0.0040(5)
C8 0.0489(8) 0.0296(7) 0.0218(6) 0.0022(5) -0.0080(6) 0.0057(6)
C9 0.0306(6) 0.0310(7) 0.0196(5) 0.0037(5) 0.0002(5) -0.0032(5)
C10 0.0352(7) 0.0396(8) 0.0322(7) 0.0017(6) -0.0049(6) 0.0048(6)
C11 0.0448(9) 0.0593(10) 0.0338(8) 0.0025(7) -0.0159(7) 0.0022(8)
C12 0.0548(10) 0.0486(9) 0.0267(7) -0.0044(6) -0.0082(7) -0.0093(8)
C13 0.0517(9) 0.0325(7) 0.0269(7) 0.0001(6) -0.0096(6) 0.0045(7)
C14 0.0644(10) 0.0339(8) 0.0316(7) -0.0054(6) -0.0062(7) 0.0014(7)
C15 0.0293(7) 0.0395(8) 0.0361(8) -0.0024(6) -0.0006(6) -0.0068(6)
C3 0.0332(7) 0.0317(7) 0.0423(8) -0.0036(6) 0.0092(6) 0.0027(6)
 
_geom_special_details
;
 All esds (except the esd in the dihedral angle between two l.s. planes)
 are estimated using the full covariance matrix.  The cell esds are taken
 into account individually in the estimation of esds in distances, angles
 and torsion angles; correlations between esds in cell parameters are only
 used when they are defined by crystal symmetry.  An approximate (isotropic)
 treatment of cell esds is used for estimating esds involving l.s. planes.
;
 
loop_
 _geom_bond_atom_site_label_1
 _geom_bond_atom_site_label_2
 _geom_bond_distance
 _geom_bond_site_symmetry_2
 _geom_bond_publ_flag
O1 C7 1.3441(14) . ?
O1 C8 1.4428(15) . ?
O2 C5 1.2275(13) . ?
O3 C2 1.2282(16) . ?
O4 C7 1.1977(15) . ?
N1 C5 1.3472(15) . ?
N1 N2 1.4071(13) . ?
N1 C6 1.4513(15) . ?
N2 C15 1.4509(17) . ?
N2 H10 0.874(16) . ?
N3 N4 1.4102(14) . ?
N3 C3 1.4588(17) . ?
N3 H11 0.887(16) . ?
C1 C2 1.5027(17) . ?
C1 H14 0.9800 . ?
C1 H13 0.9800 . ?
C1 H1 0.9800 . ?
C2 N4 1.3511(15) . ?
N4 C4 1.4484(15) . ?
C4 C5 1.5189(16) . ?
C4 H4A 0.9900 . ?
C4 H4B 0.9900 . ?
C6 C7 1.5050(17) . ?
C6 H21 0.9900 . ?
C6 H20 0.9900 . ?
C8 C9 1.4996(18) . ?
C8 H5 0.9900 . ?
C8 H6 0.9900 . ?
C9 C13 1.3822(19) . ?
C9 C10 1.3854(18) . ?
C10 C11 1.381(2) . ?
C10 H22 0.9500 . ?
C11 C12 1.373(2) . ?
C11 H23 0.9500 . ?
C12 C14 1.374(2) . ?
C12 H2 0.9500 . ?
C13 C14 1.389(2) . ?
C13 H3 0.9500 . ?
C14 H4 0.9500 . ?
C15 H8 0.9800 . ?
C15 H7 0.9800 . ?
C15 H9 0.9800 . ?
C3 H17 0.9800 . ?
C3 H16 0.9800 . ?
C3 H15 0.9800 . ?
 
loop_
 _geom_angle_atom_site_label_1
 _geom_angle_atom_site_label_2
 _geom_angle_atom_site_label_3
 _geom_angle
 _geom_angle_site_symmetry_1
 _geom_angle_site_symmetry_3
 _geom_angle_publ_flag
C7 O1 C8 115.63(10) . . ?
C5 N1 N2 117.44(9) . . ?
C5 N1 C6 121.03(10) . . ?
N2 N1 C6 121.47(9) . . ?
N1 N2 C15 113.81(10) . . ?
N1 N2 H10 108.0(10) . . ?
C15 N2 H10 113.9(10) . . ?
N4 N3 C3 111.89(10) . . ?
N4 N3 H11 108.8(10) . . ?
C3 N3 H11 110.1(10) . . ?
C2 C1 H14 109.5 . . ?
C2 C1 H13 109.5 . . ?
H14 C1 H13 109.5 . . ?
C2 C1 H1 109.5 . . ?
H14 C1 H1 109.5 . . ?
H13 C1 H1 109.5 . . ?
O3 C2 N4 120.82(11) . . ?
O3 C2 C1 122.00(12) . . ?
N4 C2 C1 117.15(11) . . ?
C2 N4 N3 119.61(10) . . ?
C2 N4 C4 120.05(10) . . ?
N3 N4 C4 120.32(10) . . ?
N4 C4 C5 111.87(10) . . ?
N4 C4 H4A 109.2 . . ?
C5 C4 H4A 109.2 . . ?
N4 C4 H4B 109.2 . . ?
C5 C4 H4B 109.2 . . ?
H4A C4 H4B 107.9 . . ?
O2 C5 N1 122.57(10) . . ?
O2 C5 C4 122.61(10) . . ?
N1 C5 C4 114.82(10) . . ?
N1 C6 C7 112.46(10) . . ?
N1 C6 H21 109.1 . . ?
C7 C6 H21 109.1 . . ?
N1 C6 H20 109.1 . . ?
C7 C6 H20 109.1 . . ?
H21 C6 H20 107.8 . . ?
O4 C7 O1 124.20(11) . . ?
O4 C7 C6 126.34(11) . . ?
O1 C7 C6 109.42(10) . . ?
O1 C8 C9 109.23(11) . . ?
O1 C8 H5 109.8 . . ?
C9 C8 H5 109.8 . . ?
O1 C8 H6 109.8 . . ?
C9 C8 H6 109.8 . . ?
H5 C8 H6 108.3 . . ?
C13 C9 C10 118.89(12) . . ?
C13 C9 C8 123.07(12) . . ?
C10 C9 C8 118.01(12) . . ?
C11 C10 C9 120.20(14) . . ?
C11 C10 H22 119.9 . . ?
C9 C10 H22 119.9 . . ?
C12 C11 C10 120.66(14) . . ?
C12 C11 H23 119.7 . . ?
C10 C11 H23 119.7 . . ?
C11 C12 C14 119.69(14) . . ?
C11 C12 H2 120.2 . . ?
C14 C12 H2 120.2 . . ?
C9 C13 C14 120.58(13) . . ?
C9 C13 H3 119.7 . . ?
C14 C13 H3 119.7 . . ?
C12 C14 C13 119.96(15) . . ?
C12 C14 H4 120.0 . . ?
C13 C14 H4 120.0 . . ?
N2 C15 H8 109.5 . . ?
N2 C15 H7 109.5 . . ?
H8 C15 H7 109.5 . . ?
N2 C15 H9 109.5 . . ?
H8 C15 H9 109.5 . . ?
H7 C15 H9 109.5 . . ?
N3 C3 H17 109.5 . . ?
N3 C3 H16 109.5 . . ?
H17 C3 H16 109.5 . . ?
N3 C3 H15 109.5 . . ?
H17 C3 H15 109.5 . . ?
H16 C3 H15 109.5 . . ?
 
loop_
 _geom_torsion_atom_site_label_1
 _geom_torsion_atom_site_label_2
 _geom_torsion_atom_site_label_3
 _geom_torsion_atom_site_label_4
 _geom_torsion
 _geom_torsion_site_symmetry_1
 _geom_torsion_site_symmetry_2
 _geom_torsion_site_symmetry_3
 _geom_torsion_site_symmetry_4
 _geom_torsion_publ_flag
C5 N1 N2 C15 -116.06(12) . . . . ?
C6 N1 N2 C15 66.78(14) . . . . ?
O3 C2 N4 N3 -176.29(11) . . . . ?
C1 C2 N4 N3 5.36(16) . . . . ?
O3 C2 N4 C4 1.83(17) . . . . ?
C1 C2 N4 C4 -176.53(11) . . . . ?
C3 N3 N4 C2 -111.59(13) . . . . ?
C3 N3 N4 C4 70.30(14) . . . . ?
C2 N4 C4 C5 -87.79(13) . . . . ?
N3 N4 C4 C5 90.31(13) . . . . ?
N2 N1 C5 O2 -171.57(10) . . . . ?
C6 N1 C5 O2 5.60(17) . . . . ?
N2 N1 C5 C4 9.09(15) . . . . ?
C6 N1 C5 C4 -173.73(10) . . . . ?
N4 C4 C5 O2 -12.53(16) . . . . ?
N4 C4 C5 N1 166.80(10) . . . . ?
C5 N1 C6 C7 -103.36(13) . . . . ?
N2 N1 C6 C7 73.70(14) . . . . ?
C8 O1 C7 O4 -0.79(18) . . . . ?
C8 O1 C7 C6 176.91(11) . . . . ?
N1 C6 C7 O4 -15.19(17) . . . . ?
N1 C6 C7 O1 167.17(10) . . . . ?
C7 O1 C8 C9 160.12(11) . . . . ?
O1 C8 C9 C13 18.09(19) . . . . ?
O1 C8 C9 C10 -163.74(12) . . . . ?
C13 C9 C10 C11 0.7(2) . . . . ?
C8 C9 C10 C11 -177.50(14) . . . . ?
C9 C10 C11 C12 -1.5(2) . . . . ?
C10 C11 C12 C14 1.0(3) . . . . ?
C10 C9 C13 C14 0.5(2) . . . . ?
C8 C9 C13 C14 178.67(14) . . . . ?
C11 C12 C14 C13 0.3(3) . . . . ?
C9 C13 C14 C12 -1.0(2) . . . . ?
 
_refine_diff_density_max    0.230
_refine_diff_density_min   -0.222
_refine_diff_density_rms    0.045

_shelx_res_file
;
TITL MP420_a.res in Pbca
    MP420.res
    created by SHELXL-2018/3 at 13:50:38 on 19-Apr-2022
CELL 0.71073 10.3108 11.2142 28.4421 90.000 90.000 90.000
ZERR 8.00 0.0012 0.0012 0.0033 0.000 0.000 0.000
LATT 1
SYMM x+1/2, -y+1/2, -z
SYMM -x, y+1/2, -z+1/2
SYMM -x+1/2, -y, z+1/2
SFAC C H N O
UNIT 120 176 32 32
LIST 4
TEMP -100.000
ACTA
L.S. 11
SIZE 0.134 0.142 0.624
FMAP 2
PLAN 5
HTAB
BOND $H
OMIT 0 0 2
OMIT 1 0 2
CONF
WGHT    0.039600    1.110900
FVAR       0.31030
O1    4    0.237227    0.373767    0.644553    11.00000    0.03838    0.02732 =
         0.01656    0.00038   -0.00031    0.00527
O2    4    0.341966    0.537312    0.510784    11.00000    0.02847    0.02068 =
         0.02613   -0.00066   -0.00241   -0.00448
O3    4    0.162187    0.628809    0.406813    11.00000    0.03313    0.03424 =
         0.02926    0.00310    0.00543    0.00838
O4    4    0.285704    0.237848    0.589208    11.00000    0.03968    0.02604 =
         0.02654   -0.00280    0.00025    0.00468
N1    3    0.192081    0.391903    0.519035    11.00000    0.02861    0.01918 =
         0.01675   -0.00129    0.00059   -0.00545
N2    3    0.133313    0.293881    0.496679    11.00000    0.02878    0.01647 =
         0.02248   -0.00085   -0.00076   -0.00455
H10   2    0.159189    0.229082    0.510909    11.00000    0.03380
N3    3    0.478362    0.511330    0.406149    11.00000    0.02435    0.02625 =
         0.02685    0.00165   -0.00033   -0.00072
H11   2    0.518244    0.499654    0.433386    11.00000    0.03629
C1    1    0.351675    0.703029    0.368089    11.00000    0.04674    0.02523 =
         0.02681    0.00862    0.00669    0.00331
AFIX 137
H14   2    0.293292    0.766898    0.357837    11.00000   -1.50000
H13   2    0.386630    0.661699    0.340502    11.00000   -1.50000
H1    2    0.423138    0.737263    0.386361    11.00000   -1.50000
AFIX   0
C2    1    0.278016    0.615974    0.398095    11.00000    0.03371    0.02256 =
         0.01662   -0.00012    0.00207    0.00248
N4    3    0.343830    0.520289    0.414343    11.00000    0.02520    0.02201 =
         0.02156    0.00497    0.00365    0.00000
C4    1    0.277058    0.429424    0.441246    11.00000    0.02900    0.02009 =
         0.01811    0.00197    0.00092   -0.00350
AFIX  23
H4A   2    0.320856    0.351797    0.436484    11.00000   -1.20000
H4B   2    0.186928    0.421917    0.429617    11.00000   -1.20000
AFIX   0
C5    1    0.274707    0.458485    0.493400    11.00000    0.02198    0.01469 =
         0.01990    0.00183   -0.00137    0.00191
C6    1    0.169604    0.417354    0.568399    11.00000    0.02974    0.02261 =
         0.01772   -0.00172    0.00321    0.00001
AFIX  23
H21   2    0.075347    0.413448    0.574849    11.00000   -1.20000
H20   2    0.199182    0.499462    0.575366    11.00000   -1.20000
AFIX   0
C7    1    0.239111    0.331525    0.600332    11.00000    0.02464    0.02249 =
         0.01811   -0.00010    0.00326   -0.00403
C8    1    0.294756    0.297431    0.679658    11.00000    0.04893    0.02959 =
         0.02178    0.00218   -0.00797    0.00569
AFIX  23
H5    2    0.374021    0.259616    0.666869    11.00000   -1.20000
H6    2    0.233031    0.233574    0.688430    11.00000   -1.20000
AFIX   0
C9    1    0.328292    0.370303    0.722161    11.00000    0.03060    0.03098 =
         0.01955    0.00366    0.00025   -0.00323
C10   1    0.413359    0.321789    0.754651    11.00000    0.03517    0.03958 =
         0.03220    0.00173   -0.00487    0.00483
AFIX  43
H22   2    0.451157    0.245880    0.748986    11.00000   -1.20000
AFIX   0
C11   1    0.443378    0.383448    0.795250    11.00000    0.04480    0.05931 =
         0.03382    0.00247   -0.01594    0.00219
AFIX  43
H23   2    0.500158    0.348710    0.817708    11.00000   -1.20000
AFIX   0
C12   1    0.391975    0.494465    0.803482    11.00000    0.05482    0.04858 =
         0.02672   -0.00444   -0.00821   -0.00933
AFIX  43
H2    2    0.414184    0.536850    0.831258    11.00000   -1.20000
AFIX   0
C13   1    0.275647    0.481477    0.730881    11.00000    0.05169    0.03248 =
         0.02694    0.00010   -0.00957    0.00448
AFIX  43
H3    2    0.216643    0.515443    0.709001    11.00000   -1.20000
AFIX   0
C14   1    0.308254    0.543962    0.771348    11.00000    0.06439    0.03388 =
         0.03157   -0.00537   -0.00618    0.00140
AFIX  43
H4    2    0.272704    0.620877    0.776813    11.00000   -1.20000
AFIX   0
C15   1   -0.006539    0.303851    0.492620    11.00000    0.02929    0.03946 =
         0.03607   -0.00237   -0.00063   -0.00678
AFIX 137
H8    2   -0.044196    0.317037    0.523826    11.00000   -1.50000
H7    2   -0.041673    0.230117    0.479210    11.00000   -1.50000
H9    2   -0.028208    0.371131    0.472083    11.00000   -1.50000
AFIX   0
C3    1    0.509288    0.414954    0.373578    11.00000    0.03323    0.03173 =
         0.04228   -0.00356    0.00919    0.00271
AFIX 137
H17   2    0.471890    0.340220    0.385203    11.00000   -1.50000
H16   2    0.603653    0.406619    0.371101    11.00000   -1.50000
H15   2    0.473095    0.433278    0.342548    11.00000   -1.50000
REM #####
REM #####
AFIX   0
HKLF 4 1 1 0 0 0 1 0 0 0 1


REM  MP420_a.res in Pbca
REM wR2 = 0.104206, GooF = S = 1.00495, Restrained GooF = 1.00495 for all data
REM R1 = 0.040964 for 3393 Fo > 4sig(Fo) and 0.075328 for all 5015 data
REM 219 parameters refined using 0 restraints

END

WGHT      0.0396      1.1109

REM Instructions for potential hydrogen bonds
EQIV $1 -x+1/2, y-1/2, z
HTAB N2 O2_$1
HTAB N2 O4
EQIV $2 -x+1, -y+1, -z+1
HTAB N3 O2_$2
HTAB C4 O3_$1
EQIV $3 -x, -y+1, -z+1
HTAB C6 O3_$3
HTAB C15 O3_$3

REM Highest difference peak  0.230,  deepest hole -0.222,  1-sigma level  0.045
Q1    1   0.2761  0.4457  0.4670  11.00000  0.05    0.23
Q2    1   0.1803  0.4120  0.5416  11.00000  0.05    0.20
Q3    1   0.3205  0.3285  0.7024  11.00000  0.05    0.19
Q4    1   0.4830  0.5699  0.3914  11.00000  0.05    0.19
Q5    1   0.3200  0.6544  0.3848  11.00000  0.05    0.19
;
_shelx_res_checksum   18253

_shelx_hkl_file
;
   1   0   0   -0.40    0.30
   1   0   0    0.50    0.40
   1   0   0   -0.10    0.40
   1   0   0   -0.30    0.20
   1   0   0    0.00    0.40
   1   0   0   -1.00    0.20
   1   0   0    0.20    0.40
   1   0   0    0.00    0.40
   1   0   0    0.00    0.30
  -1   0   0   -0.10    0.20
   1   0   0    0.00    0.20
  -1   0   0    0.10    0.40
  -1   0   0    0.60    0.40
  -1   0   0    0.10    0.40
  -1   0   0   -0.10    0.30
  -1   0   0    0.30    0.40
  -1   0   0    0.50    0.40
  -1   0   0   -1.00    0.30
  -1   0   0   -0.30    0.30
  -1   0   0   -0.10    0.30
  -2   0   0 9513.75  272.67
  -2   0   0 9494.35  272.67
  -2   0   0 9999.00  274.47
  -2   0   0 9084.79  275.37
  -2   0   0 9220.48  272.57
   2   0   0 9314.37  272.07
   2   0   0 9595.64  272.77
   2   0   0 9379.76  272.77
   2   0   0 9340.77  272.67
   2   0   0 9443.25  272.67
   2   0   0 9221.28  272.67
  -2   0   0 9910.41  274.37
   2   0   0 9499.35  275.97
   2   0   0 9332.07  272.67
   2   0   0 9146.28  274.57
   2   0   0 9228.28  272.57
  -2   0   0 9023.80  274.07
  -2   0   0 9332.37  272.67
  -2   0   0 9479.55  272.67
  -2   0   0 9270.57  274.07
   3   0   0   -0.20    1.20
  -3   0   0   -0.90    1.30
  -3   0   0   -2.80    1.60
  -3   0   0    2.40    2.00
  -3   0   0    0.60    1.90
  -3   0   0   -0.30    1.30
  -3   0   0   -0.50    1.60
  -3   0   0   -1.10    1.50
  -3   0   0   -1.10    1.50
  -3   0   0    2.40    1.90
  -3   0   0   -1.80    1.50
   3   0   0   -1.60    2.00
   3   0   0    0.80    1.20
   3   0   0    1.50    1.80
   3   0   0    2.90    2.00
   3   0   0    0.20    1.80
   3   0   0   -2.30    1.70
   3   0   0    1.50    1.60
   3   0   0    2.40    2.00
   3   0   0    0.10    1.70
   3   0   0    0.30    2.10
   4   0   0  898.61   29.70
   4   0   0  915.71   28.80
  -4   0   0  909.01   30.10
  -4   0   0  897.61   28.90
  -4   0   0  931.81   29.70
   4   0   0  919.91   30.00
   4   0   0  946.91   30.10
  -4   0   0  934.31   29.70
  -4   0   0  950.50   29.90
  -4   0   0  900.41   28.00
  -4   0   0  932.11   30.10
  -4   0   0  926.71   28.70
   4   0   0  931.61   29.80
   4   0   0  932.71   29.90
   4   0   0  900.41   28.60
   4   0   0  920.71   29.50
   4   0   0  896.81   29.70
   4   0   0  894.41   29.80
   5   0   0    2.20    2.40
   5   0   0   -1.00    1.90
  -5   0   0   -0.20    2.10
  -5   0   0    0.90    2.10
  -5   0   0    1.10    1.50
  -5   0   0    0.70    1.50
  -5   0   0   -0.70    1.90
   5   0   0   -0.30    2.40
   5   0   0    1.40    2.70
   5   0   0   -0.10    1.60
   5   0   0    0.40    2.40
   5   0   0   -0.10    1.50
  -5   0   0    0.40    1.70
   5   0   0   -2.00    2.20
   5   0   0    1.00    1.90
  -6   0   0  706.23   26.20
   6   0   0  707.53   25.80
  -6   0   0  742.13   26.30
  -6   0   0  728.93   24.20
   6   0   0  702.83   25.80
   6   0   0  723.73   25.90
  -6   0   0  703.83   25.60
  -6   0   0  749.13   24.60
   6   0   0  761.82   26.00
  -6   0   0  717.93   23.00
   6   0   0  725.83   26.20
   6   0   0  690.43   25.10
   6   0   0  721.83   25.80
  -7   0   0    0.80    2.00
   7   0   0    4.50    3.50
  -7   0   0    2.30    2.80
   7   0   0    4.10    3.20
   7   0   0    0.20    3.10
  -7   0   0   -3.80    2.10
   7   0   0    0.00    2.80
   7   0   0    1.90    3.20
  -7   0   0   -2.60    2.80
   7   0   0   -6.20    2.10
   7   0   0   -2.80    3.10
  -7   0   0   -3.00    2.80
  -7   0   0    0.00    1.70
  -8   0   0   20.50    4.00
  -8   0   0   22.90    5.00
  -8   0   0   21.20    3.00
   8   0   0   18.60    5.10
  -8   0   0   22.20    4.00
  -8   0   0   18.00    4.60
   8   0   0   22.60    5.40
   8   0   0   18.90    4.60
   8   0   0   18.60    5.00
   8   0   0   13.90    4.00
  -8   0   0   23.10    5.40
   8   0   0   14.10    5.40
  -8   0   0   19.80    4.80
   8   0   0   25.10    5.70
  -9   0   0   -1.00    3.40
  -9   0   0   -2.60    2.40
  -9   0   0   -1.60    2.70
   9   0   0   -0.60    3.50
  -9   0   0    1.50    2.80
   9   0   0    4.60    3.90
   9   0   0   -0.10    3.60
  -9   0   0   -3.40    3.00
   9   0   0    1.30    4.20
  -9   0   0    1.00    3.50
   9   0   0    2.10    3.60
   9   0   0   -7.50    3.30
 -10   0   0    6.90    3.80
 -10   0   0    7.20    4.50
  10   0   0    8.30    4.70
  10   0   0    2.80    3.90
  10   0   0   17.90    5.20
 -10   0   0    9.50    3.70
 -10   0   0    9.30    4.50
  10   0   0    7.90    5.70
  10   0   0    5.10    4.10
 -10   0   0    1.70    3.80
  10   0   0   12.10    4.90
  10   0   0   10.40    4.80
 -11   0   0   -1.40    3.30
 -11   0   0    1.40    3.90
 -11   0   0    2.10    5.00
  11   0   0   -3.70    3.50
  11   0   0    4.50    5.10
  11   0   0   -6.70    3.90
  11   0   0   12.60    5.20
 -11   0   0    1.60    4.40
  11   0   0   -2.90    3.90
  11   0   0    3.20    4.70
 -11   0   0    7.70    4.00
  11   0   0   -1.90    4.70
 -12   0   0   40.10    8.30
  12   0   0   46.00    8.30
 -12   0   0   39.00    8.40
 -12   0   0   44.80    8.20
  12   0   0   33.20    8.50
  12   0   0   51.29    9.10
  12   0   0   51.39    8.60
  12   0   0   53.49    8.40
  13   0   0   -5.20    5.30
  13   0   0    2.80    5.30
 -13   0   0    5.30    6.70
 -13   0   0   -3.30    3.80
  13   0   0   -1.50    6.10
  13   0   0    6.80    6.00
 -13   0   0    6.20    5.20
 -14   0   0   11.80    8.10
  14   0   0   -3.80    6.20
 -14   0   0   23.70    7.30
  14   0   0   16.20    7.60
  14   0   0    6.30    6.60
 -14   0   0   20.60    8.20
   0  -1   0    0.00    0.20
   0   1   0    0.10    0.30
   0  -1   0    0.00    0.10
   0  -1   0    0.00    0.10
   0   1   0    0.00    0.20
   0  -1   0    0.60    0.40
   0   1   0    0.10    0.20
   0  -1   0    0.00    0.20
   0   1   0   -0.20    0.30
   0  -1   0    0.10    0.40
   0   1   0   -0.50    0.30
   0   1   0    0.50    0.20
   1  -1   0   -0.10    0.50
  -1  -1   0   -0.40    0.70
  -1  -1   0    0.10    0.70
   1  -1   0    1.80    1.00
  -1   1   0   -0.40    0.70
  -1   1   0    0.30    0.70
   1  -1   0    0.20    0.70
   1  -1   0    0.00    0.10
   1  -1   0    0.50    0.70
   1  -1   0   -1.00    0.60
   1  -1   0    0.40    0.70
   1  -1   0   -0.20    0.90
   1   1   0    0.00    0.40
   1   1   0    0.30    0.50
   1   1   0   -0.10    0.40
   1   1   0    0.50    0.50
  -1   1   0   -0.30    0.70
  -1   1   0    0.50    0.60
  -1   1   0    0.60    0.60
  -1   1   0   -0.40    0.70
  -1   1   0   -0.60    0.50
  -1   1   0    0.10    0.80
  -1   1   0   -0.20    0.40
  -1  -1   0   -0.50    0.20
  -1  -1   0   -0.20    0.70
   1  -1   0   -0.80    0.80
  -1  -1   0   -0.60    0.40
  -1  -1   0   -0.70    0.50
   1  -1   0    0.20    0.80
  -1  -1   0    0.90    0.80
  -1  -1   0   -0.30    0.40
  -1  -1   0    0.10    0.20
  -1  -1   0   -0.70    0.60
   1   1   0   -0.10    0.40
   1   1   0    0.10    0.50
   1   1   0    0.40    0.70
   1   1   0   -0.90    0.90
   1   1   0    0.30    0.90
  -1  -1   0    0.80    0.50
  -1  -1   0    0.20    0.30
   1   1   0    0.00    0.50
   1   1   0   -0.40    0.60
  -2   1   0    3.70    1.60
  -2   1   0    1.80    1.20
  -2   1   0    0.40    1.30
   2   1   0    2.50    1.30
   2  -1   0    2.60    1.60
   2  -1   0    0.00    1.20
  -2  -1   0    3.50    1.30
   2   1   0    3.00    1.30
  -2   1   0    1.30    1.40
   2   1   0    4.00    1.30
   2   1   0    2.20    1.20
   2  -1   0    2.70    1.40
   2   1   0    2.70    1.20
   2  -1   0    2.10    1.40
   2  -1   0    2.80    1.40
   2  -1   0    1.90    1.40
  -2  -1   0    2.70    1.40
  -2  -1   0    3.30    1.30
   2   1   0    1.80    1.10
  -2  -1   0    3.10    1.10
  -2  -1   0    1.00    1.10
   2   1   0    1.90    1.00
  -2   1   0    3.80    0.90
  -2   1   0    0.80    1.00
  -2  -1   0    0.50    1.20
   2   1   0    1.80    1.20
   2  -1   0   -0.20    1.20
   2   1   0    2.60    1.30
  -2  -1   0    1.30    1.10
  -2  -1   0    0.10    0.50
   2  -1   0    0.80    1.40
  -2  -1   0    1.90    1.10
  -2   1   0    0.40    1.30
  -2   1   0    2.00    1.30
  -2   1   0    2.60    1.40
  -2   1   0    1.90    1.40
  -2  -1   0    1.10    1.10
   2  -1   0    3.80    1.30
   2   1   0    3.20    1.70
   2  -1   0    1.80    1.40
   2   1   0    1.90    1.20
   2   1   0    1.10    1.50
  -2  -1   0    2.80    1.40
  -3  -1   0    0.60    1.40
   3  -1   0    1.80    1.50
   3   1   0    0.90    1.60
  -3   1   0    1.30    1.80
  -3  -1   0   -1.50    1.30
   3  -1   0    0.90    1.70
   3   1   0   -3.10    1.60
   3   1   0   -0.20    1.60
   3   1   0    0.70    1.30
  -3  -1   0    0.40    1.20
   3  -1   0   -1.60    1.50
   3  -1   0   -1.10    1.60
   3  -1   0   -0.20    1.80
   3  -1   0   -2.40    1.60
  -3  -1   0    1.90    1.80
  -3  -1   0    0.20    1.50
   3  -1   0   -0.70    1.80
   3  -1   0    1.20    1.20
  -3  -1   0    1.00    1.60
  -3  -1   0    1.00    1.40
  -3  -1   0   -3.40    1.50
  -3  -1   0    2.10    1.60
  -3  -1   0   -1.30    1.30
  -3   1   0   -0.20    1.30
   3   1   0    0.60    1.70
   3   1   0   -0.70    1.40
  -3   1   0   -1.90    1.50
   3   1   0    2.10    1.20
  -3   1   0   -0.20    1.50
  -3   1   0    1.40    1.90
   3   1   0   -1.20    1.60
  -3   1   0   -0.90    1.00
  -3   1   0   -0.50    1.50
   3  -1   0    1.90    1.70
   3   1   0    1.20    2.00
   3  -1   0    0.80    1.60
  -3   1   0   -1.90    1.50
  -3  -1   0    1.30    1.60
  -3   1   0   -0.80    1.50
   3   1   0    0.40    1.70
   3   1   0   -1.40    1.50
  -4  -1   0  161.88    7.90
   4   1   0  149.49    7.40
  -4   1   0  159.18    7.10
   4  -1   0  163.28    8.00
  -4  -1   0  156.48    7.20
   4   1   0  155.78    6.90
  -4  -1   0  161.78    7.40
   4  -1   0  156.48    7.90
   4  -1   0  154.58    7.70
   4   1   0  151.48    7.60
   4   1   0  165.78    8.00
   4   1   0  146.69    7.50
  -4  -1   0  168.28    7.40
   4   1   0  156.28    7.70
   4   1   0  152.68    7.50
  -4  -1   0  157.88    7.70
   4  -1   0  158.98    7.60
   4   1   0  160.08    6.70
  -4   1   0  161.38    7.90
  -4   1   0  157.08    7.60
  -4   1   0  162.08    8.00
  -4   1   0  153.08    7.90
  -4   1   0  160.58    6.40
   4  -1   0  159.28    7.00
   4  -1   0  159.18    7.00
   4   1   0  165.18    8.00
   4  -1   0  165.58    7.80
   4   1   0  151.48    7.40
  -4  -1   0  156.48    6.90
   4  -1   0  166.18    8.00
  -4  -1   0  157.38    7.70
  -5   1   0    2.20    1.90
  -5   1   0    1.10    1.70
   5   1   0    0.80    2.30
  -5   1   0    1.20    1.50
   5  -1   0    1.50    2.20
   5  -1   0   -4.80    2.00
   5  -1   0   -1.20    2.40
   5  -1   0   -2.10    2.40
   5  -1   0   -1.20    2.40
  -5  -1   0    0.80    1.80
   5   1   0   -2.50    2.30
  -5   1   0    1.40    2.20
   5  -1   0    1.60    1.90
  -5  -1   0    4.10    2.50
  -5  -1   0   -1.80    1.80
   5   1   0    0.50    2.20
  -5  -1   0    2.80    1.70
  -5  -1   0    2.90    2.30
   5   1   0    1.10    2.70
  -5  -1   0   -0.30    0.80
  -5   1   0    2.40    2.30
   5   1   0    0.20    2.10
  -5   1   0   -2.10    2.00
  -5   1   0    0.80    2.20
   5   1   0    3.10    2.30
   5  -1   0    1.90    2.50
   5   1   0    0.10    1.60
  -5  -1   0   -0.80    1.70
   5   1   0   -2.80    2.00
   5  -1   0   -2.70    1.70
   6  -1   0  295.97   13.20
  -6   1   0  278.07   12.80
   6   1   0  276.87   12.50
  -6  -1   0  284.37   11.80
   6  -1   0  283.37   13.00
  -6   1   0  285.27   13.10
  -6   1   0  277.77   13.20
   6   1   0  278.77   12.40
  -6   1   0  265.17   10.80
   6  -1   0  261.77   12.50
   6   1   0  275.37   12.40
  -6  -1   0  270.47   12.40
   6  -1   0  274.17   11.60
   6   1   0  280.37   12.70
   6   1   0  256.87   12.60
  -6  -1   0  279.87    9.20
   6   1   0  292.07   12.90
  -6  -1   0  271.17   11.30
  -6   1   0  290.77   11.70
  -6   1   0  291.17   11.00
   6  -1   0  264.47   12.80
   6   1   0  258.47   12.40
  -6  -1   0  262.07   12.50
   6  -1   0  274.57   13.00
  -6  -1   0  282.47   12.80
  -6  -1   0  286.17   13.30
   6  -1   0  300.07   13.10
   7   1   0   -2.00    3.10
   7  -1   0    3.70    3.30
  -7   1   0   -3.80    2.50
   7  -1   0    4.30    3.40
   7   1   0   -2.40    2.80
  -7   1   0    1.40    2.30
  -7   1   0    2.60    3.20
   7  -1   0   -1.30    3.00
   7  -1   0   -4.00    2.60
   7  -1   0   -3.90    2.20
   7   1   0    0.50    3.20
  -7   1   0    0.50    2.80
  -7  -1   0   -1.50    2.70
  -7   1   0   -0.40    2.20
  -7  -1   0    1.10    2.70
   7   1   0    0.70    3.40
  -7  -1   0   -1.30    0.90
   7   1   0    0.30    3.10
  -7  -1   0   -0.80    1.10
  -7  -1   0   -3.80    2.50
  -7  -1   0   -0.40    2.20
  -7  -1   0   -2.70    2.30
   7   1   0    0.30    2.80
   7  -1   0    1.60    3.30
  -7  -1   0    4.10    2.70
   7   1   0   -3.70    3.00
   8   1   0   22.70    5.20
  -8   1   0   19.60    5.10
  -8  -1   0   21.40    4.10
  -8  -1   0   22.60    2.10
  -8   1   0   30.40    5.80
  -8   1   0   23.60    4.00
   8  -1   0   25.20    5.50
   8   1   0   21.00    5.10
   8   1   0   20.80    5.10
   8  -1   0   17.50    4.90
   8  -1   0   23.20    5.30
   8   1   0   16.80    4.90
  -8  -1   0   28.00    5.60
  -8  -1   0   23.30    5.10
  -8  -1   0   28.60    5.00
  -8  -1   0   25.90    2.10
   8   1   0   16.60    4.70
  -8   1   0   25.10    4.20
  -8  -1   0   23.90    5.10
   8  -1   0   31.50    5.90
  -8  -1   0   20.40    4.20
   8   1   0   26.60    5.30
  -8   1   0   16.90    5.00
   8  -1   0   20.30    4.40
   8   1   0   19.50    4.80
   8  -1   0   23.20    4.90
  -9  -1   0   -1.00    3.50
  -9  -1   0    4.30    3.70
   9   1   0   -2.90    3.60
  -9   1   0   -5.50    2.30
  -9   1   0   -5.90    2.30
   9   1   0    1.40    3.40
   9  -1   0   -5.30    3.20
   9   1   0   -0.80    3.70
  -9  -1   0   -1.80    3.50
  -9  -1   0    3.40    2.80
   9  -1   0    0.10    4.10
  -9   1   0    3.90    3.70
  -9  -1   0   -2.70    2.80
   9  -1   0    3.90    4.20
   9   1   0   -2.00    4.20
  -9   1   0    1.10    3.50
  -9   1   0    4.60    4.00
   9  -1   0   -4.80    3.50
   9  -1   0    1.70    3.80
   9   1   0    1.30    3.60
  -9  -1   0    2.10    3.60
   9   1   0    7.60    3.90
   9  -1   0   -3.90    3.40
   9  -1   0    1.70    3.40
  10   1   0   13.90    5.20
  10  -1   0   16.80    5.20
  10   1   0   13.90    4.30
  10  -1   0    6.70    4.90
  10  -1   0   23.00    5.20
 -10   1   0   12.00    5.40
  10   1   0   22.20    5.80
 -10  -1   0   17.60    4.20
 -10  -1   0   25.20    6.10
  10   1   0   18.00    5.40
  10  -1   0   16.30    5.50
  10   1   0   13.60    5.50
  10  -1   0   19.00    5.30
  10  -1   0   11.30    5.10
 -10   1   0   23.30    5.00
 -10  -1   0   12.00    4.70
 -10   1   0   16.40    5.40
  10   1   0   19.00    6.10
  10   1   0   21.50    6.00
 -10   1   0   16.70    3.80
  10  -1   0   11.00    5.00
 -10  -1   0   11.60    4.10
 -10   1   0   23.60    5.70
 -10  -1   0    9.00    4.60
  11  -1   0    3.80    4.10
  11   1   0   -1.50    4.20
  11   1   0    0.80    3.90
  11   1   0    5.70    4.90
 -11   1   0    2.70    4.50
  11   1   0   -6.10    4.00
 -11  -1   0    2.20    4.10
 -11  -1   0    4.00    4.10
  11  -1   0    3.70    4.60
 -11  -1   0   -4.10    3.30
 -11   1   0   -3.50    4.00
  11   1   0   -5.50    4.20
  11  -1   0   -2.90    4.10
  11  -1   0    3.10    5.30
  11  -1   0    4.20    4.20
 -11   1   0   -6.40    2.90
  11  -1   0   -0.50    4.20
  11  -1   0   -1.10    4.10
 -11  -1   0    2.70    3.70
 -11   1   0    0.90    3.70
 -11  -1   0   -1.60    4.30
  12  -1   0    3.20    6.10
 -12  -1   0   10.30    5.60
  12  -1   0   -1.60    4.80
  12   1   0   17.80    6.60
  12  -1   0   -0.40    5.00
 -12  -1   0    5.50    4.50
  12   1   0   17.20    6.30
  12  -1   0    9.30    5.60
 -12   1   0    6.70    5.50
  12  -1   0   -3.30    4.70
  12   1   0   14.20    5.80
 -12   1   0    3.60    4.90
 -12   1   0   -0.60    4.10
  12   1   0    0.10    4.80
  12  -1   0    7.50    6.10
 -12  -1   0    4.80    5.40
  12   1   0   15.90    6.40
  13   1   0    0.80    6.40
  13   1   0    7.90    6.10
 -13  -1   0    9.50    6.80
 -13   1   0    6.50    6.30
 -13   1   0    2.60    4.60
  13  -1   0   -2.90    5.80
 -13   1   0    4.50    5.40
  13  -1   0    7.10    6.60
  13   1   0    3.30    6.00
 -13  -1   0    1.30    4.50
 -13  -1   0   -0.50    5.10
  13  -1   0   -1.60    6.00
  13   1   0    4.90    6.00
  14   1   0   -0.10    4.90
  14   1   0   -5.30    6.90
  14  -1   0   10.10    7.20
  14   1   0    4.40    6.40
 -14   1   0   -7.20    3.40
  14  -1   0    5.60    6.60
  14  -1   0    0.60    6.10
 -14  -1   0    2.70    4.90
 -14   1   0    2.90    6.80
 -14   1   0    6.30    6.80
   0  -2   0 1169.28   33.90
   0   2   0 1112.49   33.80
   0  -2   0 1135.19   34.00
   0   2   0 1077.79   34.60
   0  -2   0 1179.78   34.90
   0   2   0 1116.79   34.10
   0   2   0 1194.28   34.50
   0  -2   0 1186.08   34.80
   0  -2   0 1208.88   34.50
   0   2   0 1136.09   34.80
   1   2   0   -0.70    1.20
  -1   2   0   -0.40    0.60
   1   2   0   -0.20    0.60
   1   2   0   -0.30    0.70
   1   2   0    0.60    0.70
  -1   2   0    0.50    1.00
   1   2   0   -0.90    1.20
  -1  -2   0   -0.70    1.20
  -1   2   0    1.30    1.40
   1  -2   0    0.30    1.10
  -1   2   0    1.60    1.40
  -1   2   0   -0.80    0.90
  -1   2   0    0.80    1.10
   1   2   0   -0.10    1.10
   1   2   0    0.20    0.90
  -1   2   0    0.40    0.90
   1  -2   0    0.50    1.20
  -1  -2   0   -0.20    0.20
   1  -2   0   -0.90    1.40
  -1  -2   0    0.30    1.00
  -1  -2   0   -0.10    0.60
  -1  -2   0    0.50    0.70
   1  -2   0    0.60    0.70
  -1  -2   0    1.40    1.40
   1  -2   0    1.10    1.10
   1   2   0   -0.30    1.00
   1  -2   0   -0.10    0.30
   1  -2   0   -0.30    0.40
  -1  -2   0   -0.80    0.60
  -1   2   0   -1.20    0.60
   1  -2   0   -1.30    1.20
  -1  -2   0    1.10    1.00
   1  -2   0    0.30    0.90
  -1  -2   0    0.70    1.30
  -2  -2   0   79.79    3.80
  -2  -2   0   81.09    3.60
  -2  -2   0   77.69    3.90
  -2   2   0   87.49    4.90
  -2   2   0   86.19    4.50
  -2  -2   0   79.19    3.60
   2   2   0   81.79    3.90
   2  -2   0   82.79    5.20
  -2  -2   0   83.49    4.60
   2   2   0   81.59    4.40
   2  -2   0   80.89    4.30
  -2   2   0   82.49    4.50
  -2   2   0   80.39    4.70
   2   2   0   76.99    3.60
   2   2   0   75.69    3.50
  -2   2   0   80.99    4.40
  -2   2   0   76.39    4.40
   2   2   0   83.99    3.20
   2  -2   0   72.19    4.20
   2  -2   0   80.09    4.50
  -2  -2   0   87.49    3.80
  -2  -2   0   76.89    3.90
   2  -2   0   80.59    4.00
  -2  -2   0   74.89    4.40
  -2   2   0   76.89    4.70
   2  -2   0   75.59    4.50
  -2   2   0   83.39    3.90
   2  -2   0   76.59    4.60
   2   2   0   73.29    4.60
   2  -2   0   76.79    4.60
   2   2   0   75.99    4.40
   2   2   0   80.49    4.00
   2   2   0   77.29    4.10
  -2   2   0   81.19    4.60
   2   2   0   80.09    4.00
  -2  -2   0   80.99    4.60
   2   2   0   94.49    5.20
   2   2   0   78.29    3.90
   2  -2   0   75.59    4.80
  -3  -2   0   -1.70    1.70
  -3   2   0    2.70    1.80
  -3  -2   0    3.00    1.60
  -3  -2   0   -1.90    1.20
   3   2   0   -1.40    1.40
   3   2   0    1.70    1.70
   3  -2   0    0.60    1.80
  -3  -2   0    1.30    1.00
   3  -2   0   -2.70    1.80
  -3  -2   0   -0.60    1.30
  -3   2   0   -2.10    1.60
   3   2   0    1.60    2.20
   3   2   0    2.40    1.50
  -3  -2   0    0.70    1.50
  -3  -2   0    1.90    1.70
   3   2   0    1.60    1.60
   3  -2   0   -1.10    1.50
   3  -2   0   -3.20    1.70
   3   2   0    0.30    1.30
   3  -2   0   -0.70    1.70
   3  -2   0    1.30    1.70
   3   2   0   -0.60    1.50
  -3   2   0   -0.70    1.70
  -3   2   0    2.60    1.80
  -3   2   0    1.00    1.90
  -3   2   0    0.40    1.80
  -3   2   0    0.40    1.60
   3   2   0   -3.70    1.70
  -3   2   0    0.00    1.60
   3   2   0   -0.40    0.90
   3  -2   0    0.20    1.80
   3   2   0    0.20    1.50
  -3  -2   0    0.50    1.20
  -3  -2   0   -3.10    1.80
   3  -2   0    0.10    1.70
   3   2   0   -0.10    1.60
  -3   2   0    2.10    2.10
   3  -2   0    0.50    1.70
   3   2   0    0.90    1.50
   4  -2   0   15.20    3.40
   4   2   0   10.20    2.30
   4   2   0    7.80    2.70
   4  -2   0   10.40    2.60
  -4  -2   0    8.80    2.30
   4   2   0    9.90    2.40
  -4   2   0   10.80    2.80
   4   2   0   16.00    3.30
   4  -2   0    9.60    2.40
   4   2   0    9.10    2.50
  -4   2   0   10.90    2.80
  -4   2   0    8.40    2.70
   4   2   0    6.30    2.20
  -4   2   0   10.80    3.00
   4  -2   0   10.70    3.00
  -4  -2   0   17.80    2.90
   4  -2   0   12.40    2.70
  -4   2   0   11.20    2.40
  -4  -2   0    8.70    2.10
   4   2   0   10.60    2.40
  -4  -2   0    9.00    2.10
  -4  -2   0    7.80    2.40
   4   2   0    9.00    2.40
  -4   2   0    8.40    2.40
   4   2   0   14.90    2.40
   4  -2   0   12.80    3.00
   4  -2   0    8.70    2.40
  -4   2   0    6.50    2.50
  -4   2   0   12.00    1.80
  -5   2   0   -1.20    2.10
  -5  -2   0   -0.50    1.90
   5   2   0   -1.30    2.10
   5   2   0    0.20    2.00
   5  -2   0    1.40    1.70
   5  -2   0    2.70    2.30
   5   2   0   -1.60    2.00
  -5  -2   0   -1.70    1.60
  -5  -2   0   -1.70    1.90
   5   2   0   -0.20    2.00
  -5   2   0    3.40    2.10
  -5  -2   0    0.00    0.90
   5   2   0    0.20    2.20
   5  -2   0   -1.10    2.40
  -5   2   0    1.40    2.40
   5   2   0    0.50    2.60
   5   2   0   -5.20    2.00
   5   2   0    0.40    1.90
  -5  -2   0    2.30    2.40
  -5   2   0    1.00    1.40
   5  -2   0   -0.30    2.40
   5   2   0    3.30    1.80
  -5  -2   0   -1.80    1.90
   5  -2   0   -1.00    2.40
  -5   2   0    1.20    2.30
  -5   2   0   -1.40    2.30
   5  -2   0    1.20    2.70
  -6   2   0  175.68    7.50
  -6  -2   0  167.68    9.50
   6  -2   0  166.98    8.00
   6   2   0  170.58   10.10
  -6   2   0  169.68   10.00
  -6  -2   0  174.08    8.40
   6  -2   0  154.98    9.30
   6   2   0  190.58    9.50
   6   2   0  162.98    9.30
  -6   2   0  159.18    8.50
  -6   2   0  162.08    9.60
  -6  -2   0  174.58    9.10
  -6  -2   0  123.69    8.10
   6  -2   0  172.28    9.90
   6   2   0  170.58    9.80
   6  -2   0  165.88    9.90
  -6  -2   0  170.58    9.40
   6  -2   0  164.98    9.50
   6   2   0  187.48    9.50
   6   2   0  183.68    9.40
  -6   2   0  203.28   10.30
   6  -2   0  174.58    9.40
   6   2   0  173.98    9.00
   7   2   0    3.60    3.50
  -7  -2   0    0.00    2.50
   7  -2   0    6.20    2.70
  -7   2   0   -0.20    2.00
  -7   2   0   -0.50    2.20
   7  -2   0   -0.80    3.00
  -7   2   0    0.10    2.80
  -7  -2   0    1.20    3.30
   7   2   0    3.80    3.60
  -7   2   0    0.60    3.10
  -7   2   0    9.40    3.90
  -7  -2   0    1.30    2.70
  -7  -2   0    0.30    2.80
  -7  -2   0   -1.40    2.50
   7   2   0   -2.70    2.80
   7   2   0    0.80    2.90
  -7  -2   0   -2.70    2.10
   7   2   0    4.20    3.10
   7  -2   0    0.00    3.70
   7   2   0    4.00    3.20
   7  -2   0    1.90    3.60
   7  -2   0    2.60    3.30
   7  -2   0   -0.90    3.00
   7   2   0   -3.50    2.50
   7  -2   0   -0.80    2.70
   8   2   0    3.90    3.80
   8   2   0    3.00    3.50
   8  -2   0   10.00    4.50
   8  -2   0    4.80    3.90
  -8   2   0    9.90    4.30
  -8  -2   0    5.50    3.20
   8  -2   0    5.60    4.10
   8   2   0    7.70    3.90
  -8  -2   0    3.50    3.30
   8  -2   0    2.90    3.10
   8   2   0    6.00    3.60
  -8   2   0    4.40    2.50
  -8  -2   0    2.00    3.10
  -8  -2   0    3.10    2.80
  -8  -2   0    4.50    3.70
   8   2   0    7.70    3.90
   8  -2   0   -2.70    3.30
  -8   2   0   -1.30    3.20
  -8   2   0    2.90    2.80
   8  -2   0    5.80    4.00
  -8   2   0    4.20    3.60
   8  -2   0    4.20    3.70
  -8  -2   0    4.50    3.40
   8   2   0    5.10    4.00
   9  -2   0   -2.70    3.70
  -9  -2   0    1.40    3.20
   9  -2   0   -3.80    4.00
   9   2   0    5.30    3.70
   9   2   0   -2.30    3.80
  -9   2   0    4.30    3.80
   9   2   0   -1.40    3.60
  -9   2   0    2.60    3.00
  -9  -2   0   -1.40    2.40
  -9   2   0    2.00    2.50
   9   2   0    6.70    4.50
  -9  -2   0    1.70    3.60
   9  -2   0   -0.90    3.80
   9  -2   0   -5.30    3.80
   9  -2   0    4.60    4.10
  -9  -2   0   -0.10    3.30
   9  -2   0   -0.70    3.70
  -9  -2   0   -5.00    2.60
  -9   2   0   -0.50    3.60
   9  -2   0   -2.60    2.80
   9   2   0   -3.20    2.90
  -9   2   0   -0.20    3.50
 -10  -2   0    3.50    4.40
  10  -2   0   13.50    4.90
 -10  -2   0   -3.20    3.30
  10  -2   0    1.90    4.50
  10   2   0   10.70    5.20
 -10  -2   0    9.40    4.40
  10  -2   0    6.30    4.10
  10  -2   0    5.10    5.00
 -10   2   0    5.20    4.10
  10  -2   0   -1.90    4.10
 -10   2   0    6.40    5.10
  10  -2   0    8.80    5.30
  10   2   0    2.90    4.20
 -10   2   0    7.70    4.70
 -10   2   0    0.10    2.80
 -10  -2   0   11.30    4.30
 -10  -2   0    0.80    3.10
  10   2   0   16.90    5.70
  10   2   0    9.80    4.80
 -10   2   0    6.90    3.60
  10  -2   0    5.70    4.40
  10   2   0    6.10    5.00
 -11  -2   0    6.80    4.10
  11   2   0   -4.40    4.00
 -11  -2   0   -1.00    3.60
 -11   2   0   -1.30    3.30
  11  -2   0   -2.20    4.70
  11  -2   0   -5.10    4.70
 -11  -2   0  -11.90    3.40
  11  -2   0   -1.00    3.80
  11   2   0   -2.00    4.70
  11   2   0   -2.80    4.20
  11  -2   0   -0.40    4.70
 -11  -2   0   -7.40    3.60
 -11  -2   0    1.90    3.30
  11   2   0   -8.70    4.30
 -11   2   0   -3.20    4.30
 -11   2   0   -3.80    4.20
  11  -2   0    5.80    4.90
  11   2   0    0.80    4.50
  11  -2   0   -1.60    4.30
  11  -2   0   -6.10    3.80
  12  -2   0    8.10    6.10
 -12   2   0   13.80    5.60
  12   2   0   16.60    7.20
 -12  -2   0   13.30    5.10
  12   2   0   -4.20    4.60
  12  -2   0    6.20    5.90
 -12  -2   0   11.60    5.80
  12  -2   0    8.90    5.70
  12   2   0   16.90    6.70
  12   2   0   15.90    6.10
 -12   2   0    7.20    5.60
 -12   2   0    8.30    5.80
 -12  -2   0    7.80    4.80
  12  -2   0   10.70    5.90
  12  -2   0    0.50    5.60
 -13   2   0   -2.10    5.20
  13  -2   0   -3.20    6.20
  13   2   0    3.90    5.70
  13   2   0   -9.70    5.20
 -13   2   0    3.20    4.60
  13   2   0   -0.10    5.60
  13  -2   0   -4.60    5.90
  13  -2   0    0.60    6.00
 -13  -2   0    0.10    4.70
 -13   2   0   -2.50    5.50
  13  -2   0    3.80    6.30
  13   2   0    8.00    6.00
  14   2   0    0.30    6.00
 -14   2   0   -1.30    4.30
  14  -2   0    8.00    7.20
 -14  -2   0    9.00    5.80
  14  -2   0    7.70    6.50
  14   2   0    7.60    6.90
 -14   2   0    1.50    6.10
  14   2   0   -5.40    7.00
  14  -2   0    3.50    7.00
 -14   2   0   10.80    7.80
   0  -3   0   -1.20    0.70
   0   3   0    2.70    1.10
   0  -3   0    0.60    1.10
   0  -3   0   -1.00    2.00
   0  -3   0    0.20    1.50
   0   3   0   -0.20    1.30
   0   3   0   -1.50    1.70
   0  -3   0   -0.10    0.20
   0   3   0   -1.20    1.40
   0  -3   0   -1.30    0.90
   0   3   0   -0.10    1.10
   0   3   0   -2.00    1.70
   1  -3   0   -1.10    1.80
   1   3   0    2.40    1.70
  -1   3   0   -1.60    1.20
  -1   3   0   -0.10    1.00
  -1  -3   0   -0.80    1.00
  -1  -3   0    0.10    1.60
   1   3   0    1.50    1.50
  -1   3   0   -0.30    2.10
  -1   3   0    0.10    2.10
   1   3   0   -0.60    1.10
   1  -3   0    1.00    1.40
   1   3   0   -0.70    1.10
   1   3   0    0.50    1.70
   1  -3   0   -0.50    1.40
   1  -3   0   -0.30    1.20
   1   3   0    0.50    2.00
  -1   3   0    1.70    1.60
  -1   3   0   -0.30    1.50
  -1   3   0   -0.40    1.50
  -1  -3   0   -0.30    2.00
  -1  -3   0    0.30    0.90
   1  -3   0   -0.80    2.20
  -1  -3   0    0.40    1.40
   1  -3   0    0.60    1.20
   1   3   0   -0.20    1.90
   1  -3   0   -0.30    1.30
   1   3   0    0.90    1.10
  -1  -3   0    0.00    1.70
  -1   3   0    0.50    2.10
   2   3   0  206.48    7.20
  -2   3   0  212.68    8.60
   2  -3   0  176.88    8.20
   2  -3   0  196.48    7.90
  -2  -3   0  204.28    8.70
  -2  -3   0  203.98    7.20
  -2  -3   0  205.88    8.20
   2   3   0  212.78    7.50
  -2  -3   0  208.88    7.60
   2   3   0  211.88    8.70
   2   3   0  215.08    8.70
  -2  -3   0  208.78    7.60
   2   3   0  209.58    8.30
   2   3   0  196.98    7.50
   2   3   0  214.58    7.60
  -2  -3   0  204.88    8.70
  -2  -3   0  203.78    7.20
   2  -3   0  197.78    7.30
   2  -3   0  188.58    8.60
  -2   3   0  216.68    8.30
  -2   3   0  217.28    8.30
   2   3   0  204.78    7.60
   2  -3   0  200.08    8.70
   2  -3   0  198.38    8.00
  -2   3   0  207.28    7.30
  -2   3   0  204.48    8.40
   2   3   0  205.78    8.40
   2  -3   0  210.48    9.10
  -2  -3   0  211.78    8.90
   2   3   0  210.48    7.40
  -2   3   0  200.88    8.40
  -2   3   0  206.38    6.60
  -2   3   0  190.08    8.70
   2   3   0  208.48    9.00
  -2   3   0  218.98    8.80
   3  -3   0    1.10    1.70
  -3   3   0   -0.90    1.70
  -3   3   0   -0.10    2.00
  -3  -3   0    0.50    1.20
   3   3   0   -0.60    1.50
   3   3   0    0.00    0.90
   3   3   0    0.60    1.40
   3   3   0   -0.90    1.20
  -3   3   0   -0.20    2.00
   3  -3   0    1.30    1.80
  -3  -3   0   -0.10    1.90
   3  -3   0   -2.30    2.00
  -3  -3   0    0.50    1.10
   3  -3   0   -0.10    1.60
  -3  -3   0    1.50    1.50
   3   3   0   -1.80    1.30
   3   3   0    0.30    2.10
  -3   3   0    2.10    2.10
   3  -3   0    0.60    0.70
   3   3   0   -1.70    1.10
   3  -3   0    2.70    2.40
   3  -3   0   -2.10    1.70
  -3   3   0    1.00    1.80
  -3   3   0    0.70    1.50
  -3  -3   0   -1.20    1.90
   3   3   0    0.00    2.10
   3   3   0    1.80    1.40
   3  -3   0    2.10    1.90
   3   3   0    2.60    1.70
  -3  -3   0    0.70    1.30
  -3   3   0    0.30    1.80
  -3   3   0   -2.50    1.70
   4  -3   0  441.06   17.20
  -4  -3   0  469.15   16.70
  -4  -3   0  443.56   16.80
   4   3   0  469.75   15.90
  -4  -3   0  448.46   15.40
  -4   3   0  466.65   17.20
  -4   3   0  436.86   16.50
   4  -3   0  440.56   16.80
   4  -3   0  433.56   15.70
  -4   3   0  441.16   16.90
   4  -3   0  436.36   16.50
   4   3   0  442.26   15.70
   4   3   0  454.95   14.50
   4   3   0  441.96   15.10
   4   3   0  437.36   15.70
  -4  -3   0  440.06   15.90
   4   3   0  421.16   17.10
   4   3   0  419.36   15.70
  -4  -3   0  444.66   15.90
   4   3   0  464.85   16.00
  -4  -3   0  431.16   15.10
   4  -3   0  427.56   16.40
  -4   3   0  446.26   15.60
   4   3   0  452.75   16.70
  -4   3   0  425.26   16.70
  -4   3   0  409.36   16.20
   4  -3   0  450.15   17.00
  -4   3   0  420.66   16.30
  -5  -3   0    0.30    2.00
   5  -3   0   -1.40    2.20
   5  -3   0    0.50    1.50
   5   3   0    0.00    2.70
  -5  -3   0    2.30    1.90
   5   3   0   -1.40    2.00
  -5  -3   0    0.80    2.30
   5  -3   0    2.60    2.60
  -5   3   0   -1.20    2.00
  -5   3   0    0.80    2.50
   5   3   0   -1.40    2.30
  -5  -3   0   -2.50    1.60
   5  -3   0   -1.50    2.40
   5   3   0   -2.40    2.40
  -5   3   0   -2.90    2.30
  -5   3   0    1.40    2.30
  -5   3   0    1.60    1.50
  -5   3   0   -0.80    2.50
  -5  -3   0    2.50    2.10
   5  -3   0   -0.20    2.90
  -5   3   0    2.10    2.80
  -5  -3   0    1.70    2.60
   5  -3   0    2.40    3.10
   5  -3   0   -3.10    2.50
   5   3   0    1.30    2.10
   5   3   0    2.60    2.20
   5   3   0    0.30    2.10
   6   3   0  309.47   12.50
   6   3   0  279.17   12.90
  -6   3   0  297.47   10.90
   6  -3   0  282.87   13.60
   6  -3   0  288.47   13.60
  -6  -3   0  303.87   13.20
  -6  -3   0  294.57   13.00
   6   3   0  276.77   13.60
   6   3   0  297.87   13.10
   6  -3   0  316.77   14.60
   6  -3   0  314.47   13.90
   6  -3   0  289.97   12.90
  -6   3   0  296.67   14.10
  -6   3   0  283.87   13.60
  -6   3   0  294.87   13.80
   6  -3   0  286.07   13.80
   6  -3   0  295.87   11.20
  -6  -3   0  303.77   12.70
  -6   3   0  264.67   13.80
  -6  -3   0  286.57   13.50
  -6  -3   0  291.97   12.40
  -6   3   0  306.07   13.00
   6   3   0  276.17   13.90
   6   3   0  298.37   13.00
   7   3   0   -0.50    2.70
  -7  -3   0    1.30    3.00
  -7  -3   0    0.20    2.40
   7   3   0   -0.90    2.90
  -7  -3   0    1.70    2.30
   7  -3   0   -1.60    3.20
  -7   3   0   -1.80    2.20
   7  -3   0    2.30    3.90
   7   3   0   -4.40    3.00
  -7  -3   0   -0.10    2.60
   7   3   0    1.40    3.40
  -7  -3   0   -0.40    3.00
   7  -3   0   -1.30    2.20
   7  -3   0   -3.40    3.20
  -7   3   0   -0.20    3.30
   7   3   0    6.10    3.10
  -7   3   0    0.10    1.90
   7  -3   0   -2.30    2.80
   7  -3   0    6.00    3.70
  -7   3   0    4.30    3.70
   7   3   0    4.10    3.60
  -7   3   0    0.90    3.10
   7  -3   0    1.80    3.70
   8  -3   0   13.40    5.10
   8   3   0   10.00    4.70
   8   3   0    8.80    3.70
  -8   3   0    5.80    2.60
  -8   3   0   12.20    5.10
   8  -3   0    3.60    3.90
   8   3   0   10.00    4.40
  -8   3   0    1.40    3.70
   8  -3   0    5.60    4.40
   8  -3   0   20.10    5.30
  -8  -3   0    7.60    3.10
   8   3   0   11.40    4.10
  -8   3   0    3.60    3.10
   8   3   0    5.60    4.80
  -8  -3   0    8.20    4.10
  -8  -3   0    6.40    3.90
   8  -3   0   11.30    3.40
   8  -3   0   13.50    5.10
  -8  -3   0    3.50    2.70
  -8  -3   0    9.10    3.90
   8  -3   0   10.40    4.60
  -8   3   0    4.70    3.80
   9   3   0    1.90    3.50
   9   3   0    6.30    4.50
   9  -3   0    1.50    4.00
  -9   3   0    5.70    3.90
  -9   3   0    1.40    3.00
  -9  -3   0    9.20    4.10
  -9   3   0    6.30    4.30
   9  -3   0   -3.30    3.90
  -9  -3   0   -1.90    3.20
   9   3   0   -5.70    3.70
   9  -3   0   -2.80    3.80
  -9   3   0    0.10    4.10
   9  -3   0   -1.50    4.00
  -9  -3   0    4.60    3.00
   9  -3   0    2.40    2.80
   9  -3   0    0.50    4.10
   9   3   0   -5.30    3.30
  -9  -3   0   -1.80    3.40
   9   3   0   -0.70    3.40
  -9   3   0   -1.40    2.30
   9  -3   0   -2.30    3.40
  10  -3   0    2.10    3.80
 -10  -3   0    3.70    3.40
  10  -3   0    1.60    3.50
 -10   3   0    7.40    5.00
  10  -3   0   -0.80    4.10
  10  -3   0    2.30    5.00
  10  -3   0    5.90    4.60
  10   3   0    4.90    4.20
 -10   3   0    8.90    4.20
  10  -3   0    5.30    4.90
 -10  -3   0   -0.50    3.70
 -10  -3   0    1.70    4.00
 -10   3   0   -1.20    4.30
  10   3   0    3.50    4.50
  10  -3   0    6.30    5.10
 -10   3   0    2.50    4.80
  10   3   0   -3.00    4.30
  10   3   0    7.20    5.10
 -10  -3   0    2.70    4.20
 -11   3   0    4.50    5.00
  11  -3   0   -5.90    4.20
  11   3   0    1.70    3.70
  11  -3   0   -0.80    5.10
  11   3   0    2.50    5.40
  11  -3   0   -5.70    4.40
  11  -3   0   -1.30    4.50
  11   3   0    0.00    4.80
 -11   3   0    6.40    5.00
 -11  -3   0    0.60    4.40
  11  -3   0    3.40    4.50
 -11  -3   0   -2.90    3.20
  11   3   0    3.60    5.40
 -11  -3   0    0.80    3.60
 -11   3   0    1.30    3.40
 -11  -3   0    5.10    4.30
  12   3   0   51.89    9.40
  12  -3   0   42.70    8.70
  12  -3   0   24.10    7.00
  12   3   0   55.89    8.60
  12  -3   0   44.90    8.60
 -12   3   0   36.10    8.20
  12   3   0   32.20    8.10
 -12  -3   0   50.09    9.00
 -12  -3   0   45.60    7.90
  12   3   0   38.00    8.20
 -12   3   0   46.40    9.50
  12  -3   0   33.40    8.40
  12  -3   0   38.10    8.40
 -13  -3   0   -1.30    4.90
  13  -3   0   -0.20    6.00
  13  -3   0    1.60    5.50
  13  -3   0   -1.60    6.50
 -13   3   0    4.60    6.60
 -13   3   0    8.50    5.50
  13   3   0   -2.90    5.40
  13   3   0   -2.70    6.40
 -13   3   0   -1.70    5.30
  13  -3   0    1.80    6.00
  13   3   0   12.90    7.20
 -14   3   0    7.80    5.60
 -14   3   0   -4.30    5.70
  14   3   0    0.20    6.90
 -14  -3   0   -3.30    5.40
  14  -3   0    3.00    6.00
  14   3   0    0.70    6.90
  14  -3   0   -4.40    4.90
  14   3   0   11.50    8.80
 -14   3   0    8.70    7.10
  14  -3   0    2.60    7.10
   0  -4   0   26.30    2.00
   0  -4   0   32.70    2.60
   0  -4   0   30.00    3.10
   0  -4   0   25.40    3.20
   0   4   0   30.50    2.40
   0   4   0   29.30    2.90
   0   4   0   29.60    2.60
   0   4   0   29.70    3.30
   0  -4   0   29.10    1.60
   0   4   0   27.50    2.90
   0   4   0   34.30    3.50
   0   4   0   30.60    2.20
  -1  -4   0    0.50    0.80
  -1  -4   0   -0.30    2.00
  -1   4   0    0.20    1.20
  -1   4   0    0.10    1.80
  -1   4   0    0.10    0.90
   1  -4   0   -0.10    2.30
   1   4   0   -0.80    1.90
   1   4   0   -1.60    1.00
   1   4   0   -1.10    0.90
   1   4   0   -0.10    1.40
   1  -4   0    0.40    1.10
   1  -4   0   -1.60    1.30
  -1   4   0    1.30    1.20
  -1  -4   0   -1.40    1.80
  -1   4   0   -0.60    2.00
   1   4   0    0.80    1.10
  -1   4   0    1.00    1.40
  -1   4   0    0.40    1.40
   1  -4   0   -1.10    1.20
   1   4   0    3.60    1.80
  -1  -4   0    0.80    1.00
  -1  -4   0    2.10    1.90
   1  -4   0    0.10    1.10
   1  -4   0    1.00    1.20
  -2   4   0   99.59    5.60
   2  -4   0  105.39    6.60
   2  -4   0   84.49    4.90
   2   4   0   93.09    4.60
   2   4   0  104.39    4.60
   2  -4   0   99.19    5.00
   2   4   0   98.59    5.30
  -2   4   0   97.89    4.30
  -2   4   0  111.89    6.40
   2  -4   0   87.09    5.80
  -2   4   0  105.99    5.50
   2  -4   0   95.49    4.00
   2   4   0  100.79    5.10
  -2  -4   0   98.99    4.60
  -2  -4   0   94.99    5.30
   2  -4   0   99.79    4.40
   2   4   0   92.29    4.30
   2  -4   0   96.09    5.10
  -2  -4   0   93.99    4.00
  -2  -4   0   91.09    5.90
  -2   4   0  106.89    4.10
   2   4   0   99.89    6.20
   2   4   0   95.49    4.60
  -2  -4   0  107.69    5.20
   2  -4   0   99.69    5.50
   2   4   0   94.69    4.80
  -2   4   0  102.09    5.40
  -2   4   0  107.39    5.80
   3  -4   0   -1.60    1.40
   3  -4   0    0.00    1.90
   3   4   0   -0.60    2.00
   3  -4   0    0.40    1.70
  -3  -4   0   -0.40    1.30
  -3  -4   0   -2.40    2.10
   3  -4   0    0.60    1.20
   3   4   0    1.90    1.60
  -3   4   0   -1.20    1.60
   3   4   0    1.50    1.40
  -3  -4   0   -2.00    1.10
  -3   4   0    1.10    1.50
   3  -4   0   -2.30    1.70
   3  -4   0   -2.00    2.20
  -3   4   0   -1.50    1.80
  -3   4   0    0.40    2.00
   3  -4   0    2.00    2.60
  -3   4   0    2.00    2.10
  -3   4   0    0.20    2.10
  -3   4   0   -2.40    1.70
  -3  -4   0   -1.80    1.80
   3   4   0   -0.30    1.20
   3   4   0    1.00    1.50
  -3   4   0    1.90    2.20
   3   4   0   -1.30    1.40
  -3  -4   0    0.10    1.40
   3   4   0    1.10    2.60
   3  -4   0    1.10    0.60
   3   4   0    0.70    1.40
   4   4   0   98.29    5.10
   4  -4   0  112.39    7.00
   4   4   0   94.09    5.60
   4   4   0   90.39    5.50
  -4  -4   0   94.39    5.50
   4   4   0  102.79    7.20
  -4  -4   0   90.99    6.30
  -4   4   0   94.99    5.50
  -4  -4   0   99.99    6.80
   4  -4   0   82.39    7.30
  -4  -4   0  100.79    5.20
   4   4   0   92.49    4.00
  -4   4   0  106.49    6.50
   4  -4   0   95.69    7.00
   4  -4   0   93.99    5.50
   4   4   0   94.39    6.60
  -4   4   0   83.99    6.50
  -4   4   0  100.19    6.90
  -4   4   0   89.19    6.70
  -4   4   0  111.79    6.70
  -4  -4   0  101.99    5.10
  -4   4   0  107.59    6.70
   4  -4   0   91.79    6.20
   4  -4   0  101.19    6.50
   4  -4   0   91.09    3.60
   4   4   0   92.59    5.70
   4   4   0   93.59    4.70
  -5   4   0   -0.80    2.50
  -5   4   0   -3.30    2.10
   5   4   0    1.90    1.50
   5   4   0   -1.70    2.70
   5  -4   0    0.40    2.80
  -5  -4   0   -3.40    1.60
   5   4   0    1.00    2.70
  -5  -4   0    2.60    2.80
   5  -4   0    2.10    1.20
  -5  -4   0    2.10    1.70
   5  -4   0   -1.40    2.90
   5  -4   0    0.00    2.20
   5   4   0   -1.90    2.20
  -5   4   0   -3.30    2.00
  -5  -4   0   -1.70    1.80
  -5   4   0    0.10    2.50
   5   4   0   -2.60    1.80
   5  -4   0    1.50    3.00
   5   4   0   -3.90    1.90
  -5   4   0    0.70    2.50
  -5  -4   0   -1.00    2.30
  -5   4   0   -4.20    2.30
   5  -4   0    3.00    2.80
   5  -4   0   -0.80    2.60
   5   4   0    0.30    2.10
   5  -4   0   -0.40    1.00
   6   4   0   24.00    3.70
   6   4   0   20.30    2.70
  -6   4   0   29.80    5.10
   6  -4   0   25.60    4.80
  -6   4   0   19.60    4.40
  -6   4   0   19.60    2.70
   6   4   0   22.50    5.00
  -6  -4   0   20.60    3.80
  -6  -4   0   25.30    4.70
   6  -4   0   21.10    2.60
   6   4   0   24.60    4.20
  -6   4   0   20.00    4.60
   6  -4   0   30.90    5.20
  -6  -4   0   21.70    4.40
   6  -4   0   25.20    2.60
   6  -4   0   21.60    4.40
  -6   4   0   31.50    4.90
  -6   4   0   26.60    4.70
   6   4   0   20.70    4.00
   6  -4   0   17.70    4.80
   6  -4   0   18.10    3.90
   6   4   0   23.20    4.20
   6   4   0   13.50    4.30
  -6  -4   0   20.20    3.50
   6  -4   0   25.20    5.00
  -6   4   0   22.10    4.60
   7   4   0    1.30    3.50
   7   4   0   -1.30    1.70
  -7  -4   0   -2.30    2.90
   7  -4   0    1.90    4.10
   7   4   0   -3.70    2.60
  -7   4   0   -5.20    2.90
  -7   4   0   -5.00    1.50
  -7  -4   0    2.80    2.50
   7  -4   0   -2.00    3.10
   7   4   0    0.50    3.00
   7  -4   0    4.20    4.20
  -7   4   0   -2.90    3.10
  -7   4   0    2.20    3.10
   7  -4   0    3.00    3.70
  -7  -4   0   -0.90    3.00
   7  -4   0   -0.30    1.90
   7   4   0    0.80    3.60
  -7   4   0   -5.10    2.60
  -7  -4   0    3.80    3.00
   7  -4   0    1.30    3.30
   7  -4   0    0.40    3.30
   7   4   0    0.40    3.30
  -8   4   0   70.69    8.70
  -8   4   0   83.39    9.50
  -8  -4   0   70.09    6.80
  -8  -4   0   71.09    7.90
  -8  -4   0   75.59    8.00
   8  -4   0   66.19    8.10
   8  -4   0   69.99    7.80
   8   4   0   65.89    8.50
   8   4   0   58.29    6.50
   8  -4   0   47.70    7.20
   8  -4   0   81.29    9.40
   8   4   0   68.89    8.70
  -8   4   0   62.19    8.00
   8   4   0   69.19    8.00
  -8   4   0   69.89    5.00
  -8  -4   0   62.09    7.80
  -8   4   0   55.29    6.60
   8  -4   0   61.79    5.20
   8  -4   0   75.19    8.80
   8  -4   0   52.49    7.20
   9  -4   0    1.90    4.10
  -9   4   0   -0.70    3.00
  -9  -4   0   -3.10    3.20
   9  -4   0   -0.90    2.70
  -9   4   0    3.40    2.50
  -9   4   0    7.40    4.70
   9   4   0    2.90    4.40
  -9  -4   0   -6.10    2.80
   9   4   0   -0.50    3.80
  -9   4   0   -2.70    3.30
  -9  -4   0   -3.00    2.60
  -9  -4   0    2.80    3.70
   9  -4   0   -2.80    3.40
   9  -4   0    2.00    4.00
   9  -4   0    8.20    4.80
   9   4   0    0.30    4.00
   9   4   0    2.20    3.40
  -9   4   0   -1.30    3.90
   9  -4   0   -3.10    4.10
   9  -4   0   -1.70    3.90
  10   4   0    7.60    5.30
  10  -4   0    4.90    4.70
 -10  -4   0    3.70    4.10
 -10  -4   0   11.40    4.90
  10   4   0   17.70    6.10
 -10   4   0    4.20    4.80
 -10   4   0    5.30    4.00
  10  -4   0    1.10    5.00
  10   4   0   11.00    5.50
 -10  -4   0    8.70    5.00
  10   4   0    4.30    4.00
  10  -4   0    9.20    5.40
 -10  -4   0    9.90    3.80
 -10   4   0    4.20    4.80
 -10   4   0    6.40    5.60
  10  -4   0   12.00    5.40
  10  -4   0   10.40    5.50
  11  -4   0   -6.20    4.70
  11  -4   0    1.90    4.80
  11  -4   0    0.50    4.50
  11  -4   0    2.20    4.80
 -11   4   0   -5.10    3.40
  11  -4   0    0.90    5.20
  11   4   0   -4.40    5.20
  11   4   0    4.20    5.00
  11   4   0    3.20    5.10
 -11   4   0   -4.00    5.00
 -11  -4   0   -1.80    3.70
 -11  -4   0   -3.80    3.70
 -11   4   0   -1.80    4.50
  11   4   0   -1.90    3.60
 -12  -4   0   35.10    7.70
 -12   4   0   14.00    7.20
  12   4   0   22.30    7.40
  12  -4   0   23.40    7.90
  12  -4   0   27.90    8.80
  12  -4   0   16.10    7.10
 -12   4   0   28.60    8.70
  12  -4   0   35.80    7.80
  12  -4   0   27.70    7.50
  12   4   0   22.10    7.50
  12   4   0   21.90    7.80
 -12   4   0   15.80    6.50
  13  -4   0    0.20    6.10
  13  -4   0   12.90    6.90
 -13  -4   0    0.70    4.70
 -13   4   0    0.50    6.20
  13  -4   0   -2.10    5.90
  13   4   0    3.60    6.50
  13   4   0   -4.80    5.80
 -13   4   0   -1.00    6.20
  13   4   0    2.60    6.20
  13  -4   0    3.30    6.40
 -14  -4   0   26.50    8.00
  14   4   0   -4.70    6.50
  14  -4   0   16.40    7.80
 -14   4   0   11.70    7.50
 -14   4   0    8.20    6.30
  14   4   0   12.60    8.80
  14  -4   0   21.60    7.10
  14  -4   0    9.20    7.10
   0   5   0    0.50    1.40
   0   5   0   -0.30    1.20
   0  -5   0    3.40    1.90
   0  -5   0   -1.70    0.90
   0   5   0   -1.20    1.50
   0  -5   0    0.30    2.00
   0   5   0   -1.50    1.60
   0  -5   0   -1.50    1.20
   0   5   0   -2.10    2.00
   0   5   0    0.30    1.30
   0   5   0    0.20    1.20
   1  -5   0   -1.10    1.50
   1   5   0   -2.40    1.90
   1   5   0   -2.20    1.40
  -1   5   0    1.10    1.60
  -1  -5   0   -0.40    1.10
   1  -5   0    2.00    1.40
  -1  -5   0   -3.80    2.00
  -1   5   0    0.20    1.40
   1  -5   0   -1.70    0.90
   1   5   0    1.30    1.20
   1   5   0    3.70    2.40
  -1   5   0   -0.40    1.50
  -1  -5   0   -0.30    2.00
  -1   5   0    2.70    2.20
   1   5   0   -2.20    1.20
   1  -5   0    0.30    1.40
  -1   5   0   -4.30    2.10
  -1  -5   0    0.10    0.80
  -1   5   0    0.40    1.50
   1   5   0    0.00    1.10
  -1   5   0    1.00    1.10
   1  -5   0   -1.20    1.10
   1  -5   0   -1.10    2.20
   2   5   0  874.61   29.60
   2   5   0  875.71   27.10
  -2   5   0  880.91   29.80
  -2   5   0  863.31   26.70
   2   5   0  846.72   28.10
   2  -5   0  874.91   29.90
   2   5   0  867.11   28.10
  -2   5   0  891.21   26.90
  -2  -5   0  885.91   29.80
  -2  -5   0  876.21   28.30
   2   5   0  882.31   27.30
  -2   5   0  848.32   28.20
   2  -5   0  924.71   28.10
   2   5   0  854.61   27.20
  -2   5   0  910.91   28.40
   2  -5   0  862.21   26.90
  -2   5   0  864.81   28.50
   2  -5   0  874.81   27.60
   2   5   0  865.11   28.20
   2   5   0  886.21   27.40
  -2  -5   0  855.71   27.20
   2  -5   0  853.61   27.60
   2  -5   0  890.71   28.50
  -2   5   0  900.11   28.70
  -2  -5   0  878.81   26.20
  -3  -5   0    3.20    1.90
   3   5   0    0.20    2.70
   3  -5   0   -1.60    1.60
   3   5   0    1.80    2.40
  -3  -5   0   -2.50    1.20
  -3   5   0   -1.50    2.00
  -3   5   0   -1.50    2.00
   3   5   0    1.20    1.60
   3  -5   0   -1.20    1.60
  -3   5   0    2.10    2.30
  -3  -5   0    1.10    2.40
  -3   5   0   -0.60    0.90
  -3   5   0   -1.60    1.60
   3   5   0    0.50    1.40
   3   5   0    3.20    1.80
   3  -5   0   -1.20    2.70
   3   5   0    3.70    1.80
  -3  -5   0    0.80    1.20
  -3   5   0    2.40    3.10
  -3   5   0   -1.40    1.70
   3  -5   0   -2.00    2.30
   3  -5   0    0.30    0.90
   3  -5   0    0.70    2.00
  -3   5   0    2.40    2.20
   3   5   0    1.60    1.90
   3  -5   0   -0.40    1.40
   3   5   0    1.40    1.60
   3  -5   0    2.90    2.20
   4  -5   0    1.70    2.50
  -4  -5   0    1.70    2.90
  -4   5   0    1.30    2.70
   4   5   0    0.20    1.70
   4   5   0    0.80    1.80
   4   5   0    0.70    1.50
  -4   5   0   -0.60    2.40
   4  -5   0    0.20    1.50
  -4  -5   0   -1.90    1.30
   4   5   0   -0.80    1.30
   4  -5   0   -2.30    2.70
  -4   5   0   -1.10    2.40
  -4  -5   0    1.00    2.60
  -4   5   0   -3.60    2.20
   4   5   0   -1.50    1.70
   4   5   0   -1.30    2.50
  -4   5   0    3.80    2.60
   4   5   0    0.20    2.90
  -4   5   0   -1.10    1.80
  -4  -5   0    1.50    1.80
   4  -5   0    0.60    1.90
   4  -5   0    0.20    2.80
   4   5   0    0.30    2.00
   4  -5   0    0.60    2.60
  -4   5   0   -1.00    2.20
   5   5   0   -1.50    1.60
   5   5   0   -2.00    1.00
  -5   5   0   -2.70    2.30
  -5  -5   0    5.30    3.20
   5   5   0    2.80    2.10
   5   5   0   -1.40    2.00
   5  -5   0   -4.20    2.40
   5   5   0    3.10    2.90
  -5   5   0    1.30    3.10
   5  -5   0   -3.50    2.50
  -5  -5   0   -2.40    1.90
  -5  -5   0   -1.10    1.50
   5  -5   0   -0.90    2.50
  -5   5   0    3.20    2.80
  -5   5   0    1.30    2.90
  -5   5   0    1.00    2.90
   5   5   0   -0.20    3.10
   5  -5   0    0.00    3.00
  -5   5   0    3.20    3.10
  -5  -5   0   -0.40    1.70
  -5  -5   0    0.80    3.00
   5  -5   0   -2.10    2.10
   5   5   0    3.60    2.50
   5   5   0    0.80    2.30
   5  -5   0    2.90    3.40
   6  -5   0  265.27    8.70
  -6   5   0  264.97   13.70
  -6   5   0  262.07   13.10
   6  -5   0  282.17   14.20
   6   5   0  255.27   11.00
   6  -5   0  253.87   14.00
  -6  -5   0  264.07   11.10
   6  -5   0  256.97    8.60
   6   5   0  250.87   13.00
   6   5   0  269.27   12.20
   6   5   0  262.37   12.20
  -6  -5   0  264.77   13.80
  -6  -5   0  284.67   13.60
   6  -5   0  263.07   11.90
  -6   5   0  252.87   13.60
   6  -5   0  290.27   13.50
   6  -5   0  224.38   12.50
   6   5   0  253.27   12.10
   6   5   0  272.37   10.10
  -6   5   0  246.18   12.70
   6   5   0  258.27   14.20
  -6   5   0  269.27   13.20
  -6   5   0  265.67   13.60
  -6  -5   0  251.97   11.90
   6  -5   0  256.37   13.30
  -7   5   0    6.90    4.20
  -7   5   0    2.10    3.30
   7   5   0   -0.20    3.00
   7   5   0    0.90    2.80
  -7  -5   0   -6.10    3.10
  -7   5   0   -1.20    1.80
   7   5   0   -2.30    3.30
  -7   5   0    1.80    3.50
   7  -5   0   -3.30    3.00
  -7   5   0    0.00    3.80
  -7  -5   0   -2.60    2.20
   7   5   0   -2.70    3.00
   7  -5   0    0.80    1.60
   7   5   0    4.10    4.00
  -7  -5   0   -3.80    3.00
   7  -5   0   -1.90    3.50
   7  -5   0   -3.20    2.70
   7  -5   0    3.30    3.70
  -7  -5   0   -0.60    2.60
  -7   5   0   -3.50    3.60
   7  -5   0   -1.10    3.70
   7  -5   0    1.70    1.50
   7  -5   0    2.70    4.40
  -8  -5   0  786.12   28.80
   8  -5   0  807.12   30.70
  -8   5   0  803.42   25.60
   8   5   0  758.62   27.30
   8   5   0  782.32   30.60
   8  -5   0  772.22   24.70
   8  -5   0  742.93   30.50
  -8  -5   0  758.12   29.70
   8  -5   0  773.32   28.60
   8  -5   0  775.22   29.90
  -8  -5   0  777.62   30.60
  -8   5   0  751.02   29.20
   8  -5   0  773.42   31.40
  -8   5   0  801.22   30.80
   8   5   0  785.52   29.00
  -8   5   0  812.32   31.10
   8   5   0  746.33   31.00
   8  -5   0  747.73   29.80
  -8   5   0  711.53   30.40
  -9   5   0    3.20    4.50
   9  -5   0    0.80    3.90
   9   5   0    0.60    4.20
   9  -5   0    2.10    4.40
  -9   5   0    2.20    3.90
   9   5   0    3.70    3.60
   9   5   0   -3.50    4.00
  -9  -5   0    5.40    4.30
   9  -5   0    0.60    5.20
  -9  -5   0    3.70    3.90
   9  -5   0    0.30    4.60
   9   5   0    0.30    4.10
   9  -5   0   -0.80    4.00
  -9   5   0    4.50    4.70
  -9  -5   0   -7.80    3.10
  -9   5   0   -5.30    3.50
  10  -5   0  260.37   16.20
 -10  -5   0  288.77   16.40
 -10   5   0  261.47   16.60
  10  -5   0  251.37   17.00
  10   5   0  252.97   16.20
 -10   5   0  244.78   16.30
 -10  -5   0  276.87   16.40
  10  -5   0  265.87   17.00
 -10   5   0  286.47   15.20
  10   5   0  246.08   13.40
  10   5   0  284.57   15.90
 -10   5   0  278.97   17.10
  10   5   0  279.67   17.70
  10  -5   0  271.17   16.70
  10  -5   0  269.77   15.20
  11  -5   0    3.20    5.30
  11  -5   0    1.90    5.00
  11  -5   0    7.30    5.70
  11   5   0   -1.60    4.90
 -11  -5   0   -1.70    3.80
  11  -5   0    4.20    4.70
  11  -5   0    6.10    5.50
 -11   5   0    5.00    6.10
 -11   5   0   -6.40    3.30
 -11   5   0   -4.70    4.50
  11   5   0   -3.50    5.00
  11   5   0    0.50    5.50
 -12   5   0   26.90    8.00
  12  -5   0   42.30    8.10
 -12   5   0   40.50    7.50
 -12   5   0   27.30    8.80
  12   5   0   20.30    7.60
  12  -5   0   44.60    9.00
  12  -5   0   50.89   10.10
  12  -5   0   28.40    8.00
 -12  -5   0   42.10    8.60
  12  -5   0   26.40    8.00
  12   5   0   28.90    8.40
  12   5   0   28.40    8.10
 -13  -5   0    4.30    5.40
  13  -5   0    3.40    6.30
  13  -5   0   -4.10    5.40
  13  -5   0   -4.10    5.80
  13  -5   0    2.60    6.10
  13  -5   0    8.90    7.60
  13   5   0    2.10    5.70
  13   5   0    1.50    6.40
 -13   5   0   -6.90    4.70
  13   5   0   -7.30    6.80
 -13   5   0   -2.50    5.40
   0  -6   0   59.49    5.90
   0   6   0   59.19    5.10
   0   6   0   55.49    3.90
   0  -6   0   58.99    3.90
   0   6   0   60.79    6.30
   0   6   0   47.20    3.80
   0   6   0   58.79    4.80
   0   6   0   53.09    3.50
   0   6   0   56.29    4.00
   1  -6   0    0.50    2.50
  -1   6   0   -0.80    2.40
   1  -6   0   -0.10    1.20
   1   6   0   -0.60    1.30
   1  -6   0   -0.60    0.90
   1   6   0   -0.80    1.30
  -1   6   0   -0.10    1.60
  -1   6   0   -2.10    2.00
  -1   6   0    2.60    1.80
   1  -6   0   -1.20    1.70
  -1  -6   0   -2.10    2.20
   1   6   0   -0.30    2.10
   1  -6   0    0.10    1.80
  -1  -6   0    0.20    1.20
  -1   6   0   -1.20    1.10
   1   6   0   -0.60    1.50
  -1  -6   0   -3.50    2.00
   1   6   0    1.20    1.60
  -1   6   0   -1.30    1.60
   1  -6   0    2.20    1.50
  -2   6   0  122.59    6.80
   2  -6   0  133.99    7.10
   2   6   0  134.09    8.30
   2   6   0  134.39    6.00
  -2  -6   0  127.39    5.70
  -2   6   0  127.49    8.10
   2   6   0  115.49    5.70
   2   6   0  130.69    6.00
   2  -6   0  117.19    5.90
  -2  -6   0  120.79    7.00
   2  -6   0  124.29    8.30
  -2   6   0  121.79    6.80
   2  -6   0  126.19    5.90
   2   6   0  121.59    6.50
  -2   6   0  142.39    5.90
   2  -6   0  128.19    5.90
  -2  -6   0  128.29    8.20
  -2   6   0  133.09    7.30
  -2   6   0  124.69    5.20
   2  -6   0  137.69    6.60
  -2   6   0  139.29    7.10
  -3   6   0   -1.60    2.10
  -3   6   0    0.80    1.20
   3   6   0   -1.10    2.90
   3   6   0   -0.80    1.50
   3  -6   0   -0.60    3.00
   3   6   0   -0.30    1.70
   3  -6   0   -1.30    1.80
   3  -6   0    0.70    1.20
  -3  -6   0   -0.90    1.90
  -3   6   0    1.50    1.50
   3  -6   0   -1.00    2.20
   3   6   0    2.40    2.40
  -3   6   0    0.20    2.40
   3   6   0    3.00    1.80
   3   6   0    2.00    1.60
  -3  -6   0    0.80    1.50
  -3   6   0   -3.50    1.90
  -3   6   0    0.60    2.10
  -3   6   0    1.40    2.50
   3  -6   0   -0.30    1.80
  -3   6   0   -2.40    2.60
   3  -6   0   -0.90    1.90
  -3  -6   0   -1.30    2.00
   4  -6   0   53.69    4.50
   4  -6   0   48.70    6.20
   4   6   0   56.19    4.50
  -4  -6   0   53.89    4.60
   4   6   0   61.29    5.00
  -4   6   0   49.20    6.20
   4   6   0   56.99    4.80
  -4   6   0   54.69    5.90
   4   6   0   66.39    5.30
   4  -6   0   46.70    5.10
   4   6   0   55.89    5.80
   4   6   0   52.99    4.60
  -4   6   0   58.29    4.20
   4   6   0   60.49    6.80
  -4   6   0   54.79    5.80
   4  -6   0   49.30    6.50
  -4   6   0   51.69    5.70
   4  -6   0   48.80    5.10
   4  -6   0   67.39    6.80
  -4  -6   0   59.89    4.50
  -4   6   0   52.99    6.20
  -4   6   0   55.19    5.70
  -4  -6   0   56.09    6.70
   4   6   0   52.89    3.90
  -5  -6   0    0.90    2.10
   5   6   0    0.20    2.80
   5  -6   0    1.20    3.80
  -5  -6   0    2.40    3.30
   5  -6   0    0.10    3.50
   5  -6   0    1.60    2.80
   5   6   0    0.20    2.50
   5   6   0   -2.90    2.00
   5  -6   0    1.80    2.40
   5   6   0   -1.50    1.60
  -5   6   0   -3.60    2.60
   5  -6   0    1.50    3.20
   5   6   0   -2.50    2.20
  -5   6   0    2.70    3.10
   5   6   0   -2.70    1.70
   5   6   0    2.90    3.90
  -5   6   0    0.90    3.40
  -5   6   0    3.40    3.10
   5   6   0    3.50    2.20
  -5   6   0   -0.30    3.00
   5  -6   0   -0.80    1.70
  -5   6   0    1.50    3.00
   6  -6   0    7.90    4.70
   6   6   0    5.60    3.20
  -6   6   0    7.60    6.20
  -6   6   0    8.40    3.90
   6   6   0    4.50    3.30
  -6   6   0    2.60    3.70
   6   6   0    8.70    1.30
   6   6   0    1.30    4.40
  -6   6   0    6.90    4.20
   6  -6   0    5.10    4.10
   6  -6   0    4.20    3.40
   6  -6   0   10.50    4.50
  -6   6   0    3.70    3.40
  -6   6   0    5.70    3.80
   6   6   0    9.80    2.80
  -6  -6   0    8.10    4.10
   6   6   0    6.20    1.20
   6  -6   0    4.30    3.30
   6  -6   0    4.30    3.10
   6   6   0    8.10    4.00
   7  -6   0    1.50    4.20
   7   6   0   -1.10    2.60
   7  -6   0   -0.50    3.50
   7   6   0    3.50    4.40
  -7   6   0    0.40    2.90
   7  -6   0    0.50    4.00
   7   6   0   -0.20    4.00
   7  -6   0   -5.40    3.40
   7   6   0    4.70    3.60
  -7   6   0    0.20    2.00
  -7   6   0   -2.60    3.20
  -7   6   0    2.50    3.90
  -7  -6   0    4.10    3.00
  -7  -6   0   -1.20    3.30
  -7   6   0   -2.20    3.10
   7  -6   0    0.10    3.90
  -7   6   0    4.60    3.80
   7  -6   0    0.40    3.10
  -8  -6   0   52.19    7.90
   8   6   0   62.59    7.40
  -8   6   0   64.29    8.40
   8  -6   0   69.79    9.30
  -8   6   0   54.29    8.00
   8   6   0   48.30    7.90
  -8  -6   0   54.89    6.70
   8  -6   0   57.59    7.70
  -8   6   0   65.99    8.00
  -8   6   0   59.19    8.10
   8   6   0   48.50    5.50
   8  -6   0   42.50    7.70
   8  -6   0   63.79    7.30
   8  -6   0   48.20    8.00
   8   6   0   41.20    7.00
  -9   6   0    7.40    5.00
   9   6   0    1.90    4.20
  -9   6   0   -6.70    4.10
   9   6   0   -4.80    4.40
   9   6   0    3.70    5.00
  -9   6   0   -1.00    4.40
   9  -6   0   -2.10    4.30
   9  -6   0    0.50    4.00
   9  -6   0    0.40    4.00
   9  -6   0   -4.80    4.60
   9  -6   0   -2.50    3.50
  -9   6   0   -0.10    3.40
   9   6   0   -0.90    3.00
  -9  -6   0    1.80    4.10
 -10   6   0   12.50    5.80
  10   6   0   19.80    6.90
  10   6   0   10.70    5.40
 -10   6   0   16.90    6.20
 -10  -6   0   26.20    6.80
  10  -6   0   13.60    6.00
 -10   6   0    7.70    6.10
 -10   6   0   22.90    5.80
  10  -6   0   10.50    6.10
  10  -6   0   16.20    7.30
  10  -6   0   21.70    5.90
  10   6   0   11.30    6.80
  10  -6   0   12.90    6.10
  11  -6   0    4.00    6.00
  11   6   0   -4.00    5.50
 -11  -6   0   -1.30    4.20
  11   6   0    1.20    5.20
 -11   6   0    3.30    8.50
  11  -6   0    1.30    4.90
 -11   6   0   -3.00    5.10
  11  -6   0    7.60    5.70
 -11   6   0   -4.20    4.90
  11  -6   0    0.10    5.30
 -11   6   0   -0.30    4.50
  11  -6   0    2.70    4.90
  11   6   0   -5.20    5.80
 -12  -6   0    0.80    5.20
  12  -6   0    4.00    6.10
  12   6   0    7.50    7.40
  12   6   0   12.10    6.40
  12  -6   0    9.30    6.70
 -12   6   0   10.90    6.10
  12  -6   0   21.50    7.60
 -12   6   0   12.40    6.00
  12  -6   0    3.90    5.90
 -12   6   0   -1.10    6.30
  12   6   0    4.20    6.50
  12  -6   0   14.60    7.20
  13  -6   0   -5.00    6.40
 -13  -6   0    0.70    5.50
  13  -6   0    7.10    7.90
  13  -6   0   -2.50    6.30
 -13   6   0    4.90    6.10
  13   6   0    0.70    6.10
 -13   6   0    8.80    7.50
  13   6   0   -2.70    7.90
  13   6   0    2.20    7.00
  13  -6   0    2.70    8.20
   0   7   0   -2.40    1.70
   0   7   0    1.30    1.80
   0   7   0   -2.60    1.50
   0   7   0    3.50    3.00
   0   7   0    0.60    2.10
   0   7   0   -3.30    1.30
   0  -7   0   -1.00    2.80
   0  -7   0    1.80    1.70
  -1   7   0   -1.00    1.70
   1  -7   0    0.10    0.80
   1   7   0    0.40    1.90
  -1   7   0   -1.60    1.20
   1   7   0    1.20    1.60
   1  -7   0    0.70    3.30
  -1   7   0    0.00    1.30
   1   7   0    5.50    2.40
  -1   7   0   -1.00    2.90
  -1   7   0    3.40    2.10
   1  -7   0   -1.50    1.80
   1   7   0    0.70    2.60
   1  -7   0    0.70    0.70
   1   7   0   -1.70    1.50
   1   7   0   -0.10    1.60
  -1  -7   0    0.50    2.50
  -1   7   0   -0.20    1.90
  -1   7   0    0.80    2.00
  -1  -7   0    0.00    1.20
   2   7   0  150.68    7.20
   2  -7   0  168.98    6.90
  -2   7   0  165.88    6.30
   2  -7   0  164.48    7.00
   2  -7   0  170.18    8.50
   2   7   0  160.48    9.70
  -2   7   0  174.38    8.60
   2   7   0  159.68    7.40
  -2  -7   0  204.28   10.80
  -2   7   0  175.98    7.50
  -2   7   0  173.48   10.50
   2  -7   0  157.18   10.00
  -2   7   0  153.38    8.20
   2  -7   0  153.28    7.50
  -2   7   0  172.28    8.70
   2   7   0  158.68    8.00
  -2   7   0  160.18    8.30
  -2  -7   0  156.28    9.00
   2   7   0  158.48    7.20
   3  -7   0   -2.40    2.10
   3  -7   0    1.00    2.00
  -3   7   0   -0.20    2.60
   3   7   0   -0.90    1.60
  -3   7   0    3.40    2.80
  -3   7   0    0.10    2.50
   3   7   0    4.20    2.70
   3   7   0    1.60    1.90
  -3  -7   0   -2.40    2.30
   3   7   0    0.80    3.10
  -3   7   0   -2.60    2.30
  -3   7   0    0.40    1.40
  -3   7   0    2.90    3.20
   3   7   0   -1.80    1.70
   3  -7   0   -0.60    3.30
  -3  -7   0    1.60    3.00
  -3   7   0    3.70    1.80
   3   7   0   -0.30    1.70
  -3  -7   0    0.60    1.40
   3  -7   0   -3.10    2.00
   3  -7   0   -0.80    2.70
  -3   7   0    2.60    2.40
  -4   7   0   34.90    6.20
   4  -7   0   18.60    3.90
  -4   7   0   23.10    5.00
  -4   7   0   34.50    3.60
  -4  -7   0   27.90    3.40
  -4   7   0   25.60    4.80
   4  -7   0   25.60    5.90
   4   7   0   31.40    3.90
  -4   7   0   31.70    4.90
  -4  -7   0   23.30    5.10
  -4  -7   0   22.00    3.70
   4   7   0   25.30    4.50
   4  -7   0   24.40    4.20
   4   7   0   20.00    3.30
   4  -7   0   17.30    4.30
   4   7   0   33.00    6.00
  -4   7   0   12.30    3.70
   4   7   0   30.70    3.80
  -4   7   0   29.60    4.90
   4   7   0   29.40    3.20
  -5   7   0   -0.20    3.00
  -5   7   0    2.00    3.30
   5   7   0    3.10    3.20
   5  -7   0   -2.80    2.60
  -5   7   0    1.70    3.10
   5  -7   0    1.00    4.10
   5   7   0   -4.80    2.30
   5  -7   0    1.60    3.60
  -5  -7   0   -0.20    2.20
   5  -7   0   -0.50    2.20
  -5   7   0    1.90    4.00
   5   7   0   -1.10    1.80
   5  -7   0   -4.90    2.90
  -5   7   0    4.60    3.70
   5   7   0   -2.00    2.20
   5   7   0   -4.30    2.70
   5   7   0   -4.20    3.10
  -5   7   0    4.60    3.50
  -5  -7   0   -1.80    3.10
  -6   7   0   92.99    9.20
  -6   7   0   86.49    8.60
   6   7   0   96.79    7.20
   6   7   0   93.59    7.10
  -6  -7   0   95.79    6.80
  -6   7   0   99.09    9.40
   6  -7   0   98.49   10.10
   6   7   0   84.59    9.60
   6   7   0   87.49    8.50
  -6   7   0   76.49    8.30
  -6   7   0   80.29    8.90
   6  -7   0   88.59    8.40
   6  -7   0   99.39    6.80
  -6  -7   0   96.79    9.90
   6   7   0   94.39    5.90
   6  -7   0   95.09    9.50
   7   7   0    2.70    4.30
   7   7   0    0.30    4.20
   7  -7   0   -3.60    4.00
  -7  -7   0   -0.60    3.50
   7   7   0    6.80    3.80
   7  -7   0   -0.90    4.20
   7   7   0    0.80    2.50
  -7   7   0   -1.90    3.50
  -7   7   0   -2.50    3.20
   7  -7   0    0.40    3.80
   7  -7   0   -2.40    3.50
  -7   7   0    3.30    4.10
  -7   7   0   -0.50    3.60
   7  -7   0    3.90    3.20
  -7   7   0   -1.10    3.00
   8   7   0  227.38   15.70
   8  -7   0  285.57   16.00
   8   7   0  283.27   15.80
   8  -7   0  270.17   14.70
  -8  -7   0  266.77   15.80
   8   7   0  253.27   13.80
   8  -7   0  281.87   16.80
  -8   7   0  269.07   16.30
  -8   7   0  253.07   15.80
  -8   7   0  254.77   15.70
  -8   7   0  244.78   14.80
  -8   7   0  266.17   15.40
   8  -7   0  269.97   16.40
   8  -7   0  258.77   13.00
  -9  -7   0   -3.00    3.80
   9  -7   0   -5.80    3.80
   9  -7   0   -3.40    4.50
   9   7   0   -4.90    4.30
   9   7   0   -6.70    3.40
  -9   7   0   -2.30    4.70
   9  -7   0   -2.30    3.80
  -9   7   0    1.20    3.90
  -9   7   0    1.50    4.70
   9  -7   0    1.50    4.80
  -9   7   0   -0.90    4.70
   9  -7   0    3.90    4.90
   9   7   0    1.60    4.20
  10  -7   0   10.50    5.90
  10   7   0   14.60    6.20
  10   7   0    7.70    5.30
  10   7   0   13.40    7.20
 -10   7   0   15.20    5.80
 -10   7   0    9.50    6.30
  10  -7   0   20.40    7.50
 -10   7   0   12.90    6.10
  10  -7   0   18.40    6.90
  10  -7   0   10.10    4.80
 -10  -7   0   28.60    7.20
 -10   7   0   17.90    6.60
  11   7   0   -0.30    6.50
 -11   7   0   -3.00    4.20
 -11   7   0    0.30    5.10
  11  -7   0    9.10    6.10
  11   7   0    1.30    5.30
 -11   7   0   -2.50    5.10
 -11  -7   0   -7.70    3.60
  11   7   0   -1.30    5.10
  11  -7   0   -8.60    4.10
  11  -7   0   -0.80    6.00
  11  -7   0   -3.70    5.40
 -11   7   0   -5.70    4.80
  12  -7   0   12.30    7.50
  12  -7   0   25.10    7.80
  12   7   0   19.30    7.20
 -12  -7   0    7.00    5.80
 -12   7   0    7.30    6.50
 -12   7   0   -1.70    6.90
  12   7   0    7.50    6.80
  12  -7   0   13.50    7.30
 -12   7   0    2.50    5.00
  12   7   0   12.80    6.60
  13   7   0    0.60    7.50
  13   7   0    0.70    6.70
 -13   7   0   -4.10    6.30
  13  -7   0    2.80    6.00
 -13  -7   0    1.70    6.20
  13  -7   0   -6.20    6.70
  13  -7   0    5.40    8.00
   0   8   0  186.58   10.00
   0  -8   0  190.68   11.00
   0   8   0  200.98    8.90
   0   8   0  187.58    7.90
   0  -8   0  198.48    8.60
   0   8   0  214.28   11.80
   0   8   0  196.98    8.90
   0   8   0  200.58    8.90
   1   8   0   -0.70    2.70
   1  -8   0   -1.50    3.30
  -1   8   0   -3.70    2.00
  -1   8   0    3.40    2.30
  -1   8   0    0.80    1.50
  -1   8   0   -0.50    1.50
   1  -8   0   -0.80    2.20
   1   8   0    0.30    1.70
  -1  -8   0   -0.50    0.90
  -1  -8   0    1.10    2.80
  -1   8   0   -0.30    3.30
   1   8   0    5.10    2.20
  -1   8   0   -1.80    2.00
   1   8   0    1.90    2.10
  -1   8   0    0.80    2.40
   1   8   0   -0.10    1.80
   2   8   0   89.89    6.10
   2  -8   0   90.29    4.60
   2   8   0   79.89    5.40
   2   8   0   92.29    5.70
  -2   8   0  109.59    5.90
  -2  -8   0   85.39    8.70
  -2   8   0   81.09    6.90
  -2   8   0   99.29    6.70
   2  -8   0   89.19    4.50
  -2   8   0   95.19    4.40
   2   8   0  103.29    7.90
   2   8   0  106.99    7.30
  -2   8   0   87.29    6.50
  -2  -8   0   89.79    7.70
   2   8   0   92.39    5.50
  -2   8   0   82.79    8.40
   2  -8   0   81.49    9.00
   2  -8   0   98.99    6.80
  -3   8   0    2.30    2.60
  -3   8   0    4.60    3.10
   3  -8   0   -2.60    1.90
  -3  -8   0   -1.10    3.20
   3   8   0    5.40    3.00
  -3   8   0   -3.90    2.40
   3  -8   0   -3.80    2.80
  -3   8   0   -2.60    2.70
   3   8   0    1.30    3.20
   3   8   0   -1.90    1.80
  -3   8   0   -0.60    2.70
   3  -8   0   -0.20    3.70
  -3   8   0    2.10    1.70
   3   8   0   -4.20    1.70
   3  -8   0    2.70    2.20
  -3   8   0   -0.30    1.70
   3  -8   0   -1.90    2.20
  -3  -8   0    0.50    2.70
  -3  -8   0    0.60    0.90
  -3   8   0    4.40    3.90
   3   8   0    1.60    2.20
   3   8   0    0.50    1.90
   4  -8   0   19.00    5.80
  -4   8   0   13.80    4.00
   4   8   0   12.80    4.80
  -4   8   0   15.30    4.30
  -4   8   0   13.60    4.10
   4  -8   0   21.60    4.00
   4  -8   0   19.10    4.60
   4   8   0   19.70    4.40
   4   8   0   23.70    3.00
  -4  -8   0   21.30    5.30
   4  -8   0   16.90    3.50
   4   8   0   22.30    3.70
   4   8   0   21.20    3.50
  -4   8   0    8.10    4.10
  -4  -8   0   17.00    3.80
  -4   8   0   23.80    5.30
  -4   8   0   19.30    4.60
  -4  -8   0    9.60    2.20
  -5   8   0   -3.00    3.80
  -5   8   0   -1.40    3.30
   5  -8   0    3.30    4.40
  -5   8   0    3.90    4.30
  -5   8   0   -1.50    3.10
   5   8   0    1.50    3.40
   5   8   0   -0.50    1.90
   5  -8   0    6.60    4.20
  -5   8   0   -1.80    3.20
  -5  -8   0    4.50    3.80
   5   8   0   -5.10    3.80
   5   8   0    0.70    2.60
   5  -8   0    1.60    3.20
   5   8   0   -1.50    2.30
  -6  -8   0   -0.60    3.70
  -6   8   0    2.60    3.70
  -6   8   0   -4.80    3.10
   6   8   0   -2.80    2.70
   6  -8   0   -3.50    3.90
   6  -8   0   -1.00    3.10
   6  -8   0   -2.10    3.70
  -6   8   0    1.30    3.80
   6   8   0    2.40    4.10
  -6   8   0    4.60    4.00
   6   8   0    6.30    3.20
   6   8   0    6.30    4.10
  -6   8   0    2.40    3.60
   7  -8   0    0.50    2.90
  -7   8   0    3.40    4.20
   7  -8   0    0.10    4.60
  -7   8   0    0.80    3.60
   7  -8   0    8.60    4.60
   7  -8   0    0.00    3.80
  -7   8   0   -0.50    3.60
  -7   8   0    2.00    4.00
  -7  -8   0    6.70    4.40
  -7   8   0    4.90    4.50
   7   8   0    5.20    4.40
   7   8   0   -0.20    3.20
   7   8   0    0.70    4.50
   8  -8   0   19.60    5.80
   8  -8   0   23.90    7.00
   8   8   0   16.90    5.00
   8  -8   0   22.30    5.70
  -8   8   0   16.30    6.00
  -8  -8   0    7.60    5.60
  -8   8   0   12.20    5.10
   8  -8   0   22.90    4.70
  -8   8   0    9.90    5.40
   8   8   0   20.40    6.40
  -8   8   0   19.10    6.00
  -8   8   0   27.50    6.60
   8   8   0   20.50    5.90
   9   8   0    0.90    4.90
  -9   8   0   -5.00    4.50
  -9   8   0   -7.00    3.60
   9  -8   0   -0.80    4.50
   9  -8   0    1.10    5.10
  -9   8   0   -2.90    4.90
   9   8   0   -4.20    3.90
   9   8   0    2.70    4.70
   9  -8   0    0.10    5.30
  -9  -8   0    1.70    4.80
  -9   8   0   -3.50    4.80
 -10  -8   0    7.70    6.00
  10   8   0   -0.60    5.40
  10  -8   0    1.20    5.40
  10   8   0    4.10    5.30
 -10   8   0    4.50    4.30
 -10   8   0    0.60    5.20
  10   8   0   19.50    7.30
  10  -8   0    1.60    5.80
  10  -8   0   -1.90    4.70
 -10   8   0    2.20    5.70
 -10   8   0   -1.20    4.60
  11   8   0   -5.90    5.40
 -11  -8   0   -6.30    4.70
 -11   8   0   -8.70    4.50
  11  -8   0    6.30    5.90
  11   8   0   -2.20    6.00
  11  -8   0   -4.90    6.30
  11  -8   0    0.50    5.60
 -11   8   0   -3.00    5.90
 -11   8   0    5.90    6.20
 -11   8   0   10.40    6.30
  12   8   0    4.10    6.80
  12  -8   0   -7.30    5.40
 -12  -8   0   -1.20    5.50
  12  -8   0    2.40    7.10
  12  -8   0   -4.80    9.60
 -12   8   0    5.10    7.40
 -12   8   0   10.70    7.50
  12   8   0  -12.20    6.10
 -12   8   0    1.60    5.80
   0   9   0    0.70    3.70
   0   9   0   -4.50    1.90
   0   9   0   -1.80    1.70
   0   9   0    0.90    2.50
   0  -9   0   -0.80    2.00
   0   9   0   -0.30    2.20
   0  -9   0    5.20    4.10
   1   9   0    0.50    2.10
  -1  -9   0    0.50    1.10
  -1  -9   0   -2.30    3.10
  -1   9   0    1.40    1.60
   1   9   0   -0.40    4.00
  -1   9   0    1.60    2.70
   1   9   0    2.10    3.10
   1   9   0   -1.30    2.00
   1  -9   0   -2.90    3.30
  -1   9   0   -0.80    3.30
  -1   9   0   -0.20    2.40
  -1   9   0   -2.50    2.30
   1   9   0    1.90    2.20
  -2  -9   0   38.90    6.60
   2   9   0   35.70    5.90
  -2   9   0   38.70    4.90
  -2  -9   0   35.60    5.80
  -2   9   0   31.10    4.00
   2   9   0   34.30    4.50
   2   9   0   36.20    4.20
   2  -9   0   45.10    5.20
  -2   9   0   40.20    5.10
  -2   9   0   39.90    5.20
   2   9   0   38.00    4.30
   2  -9   0   31.80    6.30
  -2  -9   0   37.10    3.60
  -2   9   0   39.30    2.80
  -2   9   0   31.30    6.80
   3  -9   0   -0.80    3.00
   3   9   0    2.50    2.20
  -3   9   0    0.00    2.00
  -3  -9   0    0.10    3.70
   3  -9   0   -0.60    1.90
   3  -9   0   -2.20    3.40
   3   9   0   -4.20    2.80
  -3   9   0   -1.40    2.90
   3   9   0    0.50    2.70
  -3   9   0   -0.10    2.70
  -3   9   0    4.20    3.10
  -3   9   0    1.40    3.70
   3   9   0    0.00    2.20
  -3  -9   0   -1.40    2.90
   3   9   0    0.00    2.40
   4  -9   0   19.90    3.60
   4   9   0    2.70    4.10
   4  -9   0   10.60    4.20
  -4   9   0   19.20    5.20
  -4   9   0   18.40    5.30
   4   9   0   19.60    3.60
   4   9   0   20.90    3.10
   4   9   0   18.80    4.30
   4   9   0   12.60    3.20
  -4  -9   0   23.10    5.70
  -4   9   0   14.30    4.20
   4  -9   0    9.30    5.00
  -4  -9   0   15.90    4.10
  -4   9   0    6.60    3.90
  -4   9   0   15.80    4.30
   5   9   0   -2.20    2.50
  -5   9   0   -0.90    3.50
  -5  -9   0    5.60    4.30
   5   9   0    0.90    3.30
  -5  -9   0   -2.40    2.70
  -5   9   0    1.40    3.20
   5   9   0    0.40    2.30
  -5   9   0   -1.50    3.40
   5   9   0   -4.50    3.50
   5  -9   0    0.40    4.20
   5  -9   0   -2.00    3.50
  -5   9   0    0.00    3.50
   5  -9   0   -4.10    2.60
  -5   9   0   -4.80    2.90
  -6   9   0    1.70    4.70
   6   9   0    8.10    3.60
  -6   9   0    4.30    4.00
  -6   9   0    8.90    4.50
   6  -9   0    4.80    3.70
   6   9   0   14.10    5.40
   6   9   0    3.60    4.00
  -6   9   0    4.30    4.10
  -6   9   0    5.10    4.50
   6  -9   0   -3.70    4.10
   6  -9   0    5.00    4.50
  -6  -9   0   -6.10    3.60
   7  -9   0   -1.80    3.80
  -7   9   0    0.50    4.30
   7   9   0    5.30    4.00
  -7   9   0    0.40    4.30
  -7  -9   0   -4.70    3.80
   7  -9   0   -5.00    3.40
  -7   9   0   -1.20    4.10
   7   9   0   -1.20    3.90
  -7   9   0   -2.00    4.60
  -7   9   0    1.70    4.30
   7  -9   0    4.60    5.90
  -8   9   0    9.20    5.20
   8  -9   0    7.50    5.60
  -8   9   0   -2.00    4.10
   8   9   0   -2.20    4.40
  -8   9   0   -3.10    4.40
   8  -9   0    8.00    4.90
   8   9   0    6.00    5.30
  -8  -9   0   -6.00    3.90
  -8   9   0    4.00    5.20
  -8   9   0   12.40    5.50
   8  -9   0    6.60    6.00
  -9   9   0   -3.70    4.30
  -9   9   0    1.40    4.80
   9   9   0    1.30    5.40
  -9   9   0    1.90    5.30
  -9   9   0   -4.90    4.90
   9  -9   0   -4.60    4.40
   9  -9   0    0.10    5.40
   9   9   0   -3.60    5.20
  -9  -9   0    7.00    5.40
 -10   9   0   -4.60    5.40
 -10  -9   0    6.00    5.70
  10  -9   0    4.90    7.20
  10  -9   0   -4.10    5.10
 -10   9   0   -0.80    5.80
  10   9   0   -1.50    5.70
 -10   9   0   -8.90    4.20
  10   9   0    8.30    6.30
 -10   9   0    8.10    6.00
 -11   9   0   -7.70    5.80
 -11   9   0   -9.20    5.70
 -11   9   0    1.60    5.10
  11  -9   0    8.80    7.70
  11   9   0   -0.40    5.80
 -11   9   0   -5.30    5.90
 -11  -9   0   -4.00    5.40
  11   9   0  -14.00    5.10
  11  -9   0   -2.70    5.10
  12   9   0    6.70    7.50
  12  -9   0    3.60    6.40
  12  -9   0   12.00    8.50
 -12   9   0  -15.60    6.70
   0  10   0  111.39    7.50
   0  10   0  112.89    8.20
   0  10   0  127.09    6.70
   0  10   0  128.29   11.60
   0  10   0  133.89    7.90
   0 -10   0  112.19   10.40
  -1  10   0   -1.50    2.50
  -1  10   0    3.20    2.80
  -1 -10   0    0.80    3.30
   1  10   0    0.40    3.20
  -1  10   0    5.30    3.00
   1 -10   0    3.40    3.90
   1  10   0    4.60    2.70
  -1  10   0    5.90    4.20
   1  10   0   -0.60    2.20
   1  10   0   -0.80    2.10
   1  10   0    1.00    3.50
  -1  10   0    1.70    2.80
   2  10   0   98.39    6.40
  -2  10   0   85.49    6.20
  -2 -10   0   75.89    8.30
  -2  10   0   99.49   10.30
   2  10   0   79.29    6.10
   2 -10   0   98.29   10.70
   2  10   0   84.39    8.80
  -2  10   0   99.79    8.00
  -2  10   0   87.89    7.60
   2  10   0   76.69    6.00
  -3  10   0   -3.40    2.80
   3  10   0    2.80    3.50
  -3  10   0    0.90    3.70
  -3 -10   0    0.70    3.70
   3  10   0   -0.80    2.40
   3  10   0   -1.00    2.70
  -3  10   0    1.60    3.10
  -3  10   0    3.30    3.20
   3  10   0   -2.30    2.60
  -3 -10   0    1.20    3.30
   3 -10   0   11.00    5.30
   3  10   0   -2.60    2.10
   4  10   0   13.20    4.00
   4 -10   0   11.10    2.90
  -4 -10   0   10.10    4.90
   4  10   0    8.90    3.10
  -4 -10   0   12.40    4.30
  -4  10   0   11.10    4.20
   4  10   0    4.50    4.40
  -4  10   0   10.80    4.20
   4 -10   0   25.10    6.20
  -4  10   0    6.40    4.30
  -4  10   0    4.50    4.20
  -4  10   0   12.70    4.10
  -5  10   0   -6.20    3.20
   5 -10   0    0.80    2.80
  -5  10   0   -0.60    3.70
  -5  10   0    2.10    3.70
  -5  10   0    3.00    4.00
   5 -10   0    8.70    5.30
  -5  10   0    2.90    4.60
   5  10   0    1.40    4.60
  -5 -10   0   -7.10    3.10
   5  10   0    3.60    3.70
  -5 -10   0   -1.90    2.90
   6  10   0   37.60    8.00
   6 -10   0   44.50    8.90
   6 -10   0   36.70    5.70
   6  10   0   34.20    6.60
  -6  10   0   31.30    7.00
  -6  10   0   46.20    8.10
  -6  10   0   54.69    8.20
  -6 -10   0   44.70    7.90
  -6  10   0   40.50    6.90
  -6  10   0   36.50    6.70
   7  10   0    1.30    4.00
  -7  10   0    3.50    4.10
  -7  10   0    0.10    4.40
  -7 -10   0   -5.90    3.90
   7 -10   0    2.20    3.90
  -7  10   0    0.40    4.40
   7  10   0   -0.30    4.40
   7 -10   0    0.20    5.10
  -7  10   0   -0.10    4.20
  -7  10   0   14.20    6.20
   8 -10   0   15.40    6.80
  -8  10   0   24.50    6.90
  -8  10   0   26.70    7.00
   8  10   0   15.60    6.40
   8 -10   0   11.50    5.30
  -8  10   0    7.50    6.00
  -8  10   0   20.00    6.10
  -8  10   0   19.30    6.70
  -8 -10   0   25.50    8.00
   8  10   0    6.50    5.90
  -9  10   0   -0.50    5.00
   9 -10   0    3.60    5.20
  -9  10   0   -1.00    5.40
   9 -10   0    2.80    6.40
  -9  10   0   -0.20    4.70
   9  10   0    2.50    5.10
  -9 -10   0   -5.00    4.40
   9  10   0    4.30    6.00
  -9  10   0   -5.00    5.30
  -9  10   0   -4.60    4.00
 -10  10   0   -1.40    5.30
 -10  10   0    7.40    6.90
  10 -10   0    7.30    6.90
 -10 -10   0   -2.40    6.10
  10  10   0   14.30    7.50
 -10  10   0    8.70    6.00
  10 -10   0   11.60    6.30
  10  10   0    5.50    6.40
 -10  10   0    0.70    6.30
 -11  10   0    7.10    6.60
 -11  10   0   -5.50    6.60
  11 -10   0    0.10    6.20
 -11 -10   0   -8.70    4.70
  11  10   0   -3.00    6.60
 -11  10   0   10.40    7.10
  11  10   0   -2.00    5.60
  11 -10   0    1.70    5.70
 -11  10   0  -11.60    5.20
   0  11   0   -4.00    4.20
   0  11   0    0.50    3.10
   0 -11   0   -7.00    3.90
  -1 -11   0   -3.50    3.90
  -1  11   0    1.80    2.90
   1 -11   0    0.00    3.80
  -1  11   0   -8.60    3.20
  -1  11   0    3.00    2.70
   1  11   0   -7.70    3.30
  -1  11   0   -0.70    2.90
   1  11   0    7.40    3.70
   1  11   0    0.40    2.50
  -2  11   0   89.79    8.40
   2 -11   0   86.59   10.50
   2  11   0   75.89    9.80
  -2 -11   0   81.89    8.90
  -2  11   0   97.59    8.30
   2  11   0   84.59    7.00
  -2  11   0   77.09   10.30
   2  11   0   75.69    8.70
  -3  11   0    0.00    3.20
   3  11   0    7.00    4.50
  -3  11   0    5.30    3.60
  -3 -11   0   -0.40    3.80
   3  11   0   -1.30    2.90
  -3  11   0   -0.70    4.00
   3 -11   0    1.20    4.20
  -3  11   0    1.60    3.30
  -4  11   0   33.60    6.00
  -4 -11   0   29.70    7.00
  -4  11   0   44.00    8.10
  -4  11   0   35.70    7.50
  -4  11   0   37.20    6.40
   4  11   0   40.30    5.90
  -4 -11   0   34.50    6.10
   4  11   0   41.00    7.70
  -4  11   0   28.70    5.70
   4 -11   0   44.40    8.20
  -5  11   0   -1.80    4.30
  -5 -11   0   -2.90    3.90
   5 -11   0    1.70    5.50
   5  11   0    0.80    4.00
  -5  11   0   -4.40    3.50
   5  11   0   -0.40    3.80
  -5  11   0   -2.80    4.20
  -5  11   0   -2.20    3.70
  -5  11   0   -1.50    3.80
   6  11   0   -6.50    4.00
  -6  11   0    1.60    4.80
  -6 -11   0   10.20    5.80
  -6  11   0    1.80    4.60
  -6  11   0    6.10    5.10
   6 -11   0    3.10    5.60
  -6  11   0    3.50    4.20
   6  11   0    0.10    4.10
  -6  11   0    0.90    4.50
   7  11   0   -3.20    4.40
  -7  11   0   -4.50    4.10
   7  11   0   -5.20    4.00
  -7  11   0   -0.20    4.90
   7 -11   0    0.60    5.60
  -7 -11   0   -5.90    4.20
  -7  11   0    0.60    5.00
  -7  11   0   -3.70    4.20
  -7  11   0    1.50    5.00
  -8  11   0    6.20    5.30
   8  11   0    0.30    5.00
  -8  11   0    7.20    5.60
  -8  11   0    8.20    5.40
   8  11   0    2.80    6.10
  -8  11   0   11.40    6.10
   8 -11   0    4.00    6.40
  -8  11   0    6.60    6.20
  -8 -11   0   -1.50    4.90
   9  11   0    6.50    6.10
  -9  11   0   -2.30    5.10
  -9  11   0    3.60    5.50
  -9  11   0    7.90    5.20
  -9  11   0   -6.00    5.20
  -9 -11   0   -4.60    4.70
  -9  11   0    9.70    5.70
   9 -11   0   -6.20    6.20
   9  11   0   -0.10    5.70
 -10  11   0   15.40    7.20
 -10  11   0   14.60    7.50
  10 -11   0   15.00    8.60
 -10  11   0   21.60    8.20
 -10  11   0    8.50    7.10
  10  11   0   14.80    7.20
  10  11   0   12.60    7.20
 -10 -11   0   17.70    7.60
   0  12   0  127.89    8.20
   0 -12   0  124.09   12.10
   0  12   0  140.79   13.60
   0  12   0  120.59    9.50
  -1  12   0   -2.30    4.10
   1 -12   0   -2.70    4.80
  -1 -12   0   -1.40    4.10
   1  12   0   -5.00    4.60
   1  12   0    4.70    3.60
  -1  12   0   -0.60    2.80
   2  12   0   89.19    9.90
   2  12   0   91.29   11.20
  -2  12   0  116.89    8.60
   2 -12   0  114.49   12.20
  -2  12   0  110.19   12.30
  -2 -12   0   99.79   10.50
  -3  12   0    3.80    5.00
  -3 -12   0   -3.90    4.00
  -3  12   0    1.30    3.50
   3  12   0   -0.20    4.20
  -3  12   0   -4.80    3.00
   3 -12   0    4.30    5.20
   4 -12   0   17.40    7.10
  -4  12   0   20.50    5.60
  -4 -12   0   13.50    5.00
  -4  12   0   18.30    5.50
  -4  12   0   16.30    6.80
   4  12   0   31.10    7.00
  -4  12   0   17.30    5.20
  -4  12   0   11.00    6.10
   5 -12   0    2.40    4.90
  -5  12   0    0.80    5.30
  -5  12   0    2.60    4.40
  -5  12   0    1.10    4.10
   5  12   0   -0.20    4.30
  -5  12   0    0.40    4.00
  -5  12   0    4.80    4.90
  -5 -12   0   -5.20    4.30
   6 -12   0   12.40    6.50
  -6  12   0   16.90    6.70
  -6 -12   0    9.80    6.10
  -6  12   0   21.80    6.40
  -6  12   0   17.30    5.70
   6  12   0   17.40    6.40
  -6  12   0   18.30    5.90
  -6  12   0    4.90    5.50
  -7  12   0   -3.20    4.30
  -7  12   0    0.40    4.60
  -7  12   0    1.60    5.20
  -7 -12   0   -1.10    4.90
  -7  12   0   -4.50    5.50
   7 -12   0    2.00    6.30
   7  12   0    9.40    6.40
  -7  12   0    0.60    5.20
   8 -12   0   -8.70    5.00
  -8  12   0    0.30    5.60
   8  12   0   -0.70    9.60
  -8  12   0    1.60    5.50
  -8  12   0    6.20    5.90
  -8  12   0   -3.00    5.80
  -8 -12   0   -5.30    5.20
   8  12   0    0.80    6.30
  -8  12   0    1.60    5.40
  -9  12   0   -3.50    5.10
  -9  12   0    5.50    7.30
   9 -12   0   -4.70    6.60
   9  12   0   -4.90    4.80
  -9  12   0   -2.60    5.20
  -9  12   0    2.80    6.30
  -9  12   0   -1.30    5.70
   9  12   0    5.00    7.60
  -9 -12   0   -8.40    5.10
   0 -13   0   -2.30    4.60
   0  13   0    0.00    2.70
   0  13   0   -1.10    5.30
  -1  13   0    1.00    3.20
  -1 -13   0   -3.10    4.60
   1 -13   0    1.50    5.50
   1  13   0    0.10    4.70
   1  13   0   -1.00    2.50
  -1  13   0   -6.10    4.40
   1  13   0   -4.10    3.60
  -2 -13   0    2.00    5.20
   2  13   0   -0.10    4.40
   2  13   0    8.80    6.60
   2 -13   0    4.00    5.50
  -2  13   0   10.30    5.90
  -2  13   0   -4.10    3.20
  -2  13   0    2.50    3.30
   3  13   0    7.30    4.70
  -3  13   0   -1.10    3.70
  -3  13   0   -0.50    4.70
  -3  13   0    0.20    4.80
  -3 -13   0   -5.90    4.50
   3 -13   0    0.80    5.80
   3  13   0    3.00    5.60
  -3  13   0   -1.70    3.60
  -4  13   0   27.60    6.40
   4  13   0   11.90    6.10
  -4  13   0    2.80    5.60
   4 -13   0   12.20    6.30
  -4  13   0    9.90    7.00
  -4  13   0    5.10    4.90
  -5  13   0   -0.70    5.60
  -5  13   0    3.10    6.40
   5 -13   0   -7.90    5.40
  -5  13   0   -2.40    4.30
   5  13   0    1.40    5.00
  -5  13   0   -0.70    4.20
   6 -13   0    9.80    6.90
   6  13   0   13.00    6.20
  -6 -13   0   21.30    7.50
  -6  13   0    8.90    5.70
  -6  13   0   18.00    6.40
  -6  13   0   19.00    7.40
  -6  13   0    8.20    6.30
   7 -13   0   -1.50    7.10
  -7  13   0   -2.00    5.10
  -7  13   0    4.50    6.30
  -7  13   0   -5.50    5.20
   7  13   0    2.00    5.80
  -7 -13   0   -1.10    5.50
  -7  13   0    8.50    6.60
  -7  13   0   -1.50    5.50
  -8  13   0   22.40    7.40
   8  13   0   21.60    8.10
  -8  13   0   11.60    6.80
  -8 -13   0   17.90    9.30
  -8  13   0   24.70    7.60
  -8  13   0   32.50    8.60
   0 -14   0    9.20    7.20
   0  14   0    3.00    4.30
   0  14   0    6.00    6.40
   1 -14   0   -0.30    5.80
  -1 -14   0    1.80    5.60
  -1  14   0   -0.80    6.10
  -1  14   0   -1.60    2.90
   1  14   0    6.90    5.70
  -2 -14   0   21.00    6.80
   2  14   0   29.80    7.00
  -2  14   0   30.60    6.10
   2  14   0   30.60    7.90
  -2  14   0   26.00    8.80
  -2  14   0   36.40    6.10
   2 -14   0    9.10    7.00
  -3  14   0    1.30    6.20
   3  14   0    3.80    5.80
  -3  14   0    1.10    4.10
   3 -14   0   -7.80    4.50
  -3  14   0   -7.70    4.90
   3  14   0    1.40    4.80
  -3  14   0   -5.10    3.30
  -4  14   0    2.80    5.80
  -4  14   0    2.70    4.30
   4 -14   0    4.40    7.00
   4  14   0    6.90    6.20
  -4  14   0    2.70    6.00
  -4  14   0   10.90    5.20
   4  14   0    3.30    5.10
  -5  14   0    6.00    6.50
  -5  14   0    1.80    4.90
   5 -14   0    7.70    7.20
  -5  14   0   -3.20    6.00
   5  14   0   -1.70    5.30
  -5  14   0   -0.70    4.90
   6 -14   0    6.10    6.60
  -6  14   0   11.00    6.40
  -6  14   0   23.60    6.90
  -6  14   0    8.60    7.50
  -6  14   0   19.60    8.50
   6  14   0    7.10    6.70
  -7  14   0    2.70    5.50
  -7  14   0    3.30    8.00
   7  14   0    2.00    6.30
   0 -15   0   -4.10    5.70
   0  15   0    2.00    5.60
  -1  15   0   -2.70    3.80
   1 -15   0    8.40    6.40
  -1  15   0   11.90    6.60
  -1 -15   0   -6.70    5.00
   1  15   0    0.30    5.70
  -2  15   0   13.80    5.70
  -2  15   0   28.80    8.60
   2  15   0    6.50    6.10
   2 -15   0   11.80    7.50
   3 -15   0   -4.70    5.50
  -3  15   0    6.70    6.50
  -3  15   0    6.40    5.00
  -3  15   0   -0.40    6.80
   3  15   0   12.10    6.60
  -3  15   0   -4.10    3.90
  -4  15   0   -2.30    5.60
  -4  15   0   -4.70    6.80
   4  15   0    5.60    8.20
   4 -15   0    0.70    7.20
  -4  15   0    2.70    4.40
   4  15   0   13.60    6.40
   5  15   0   -5.30    4.90
  -5  15   0    6.70    5.30
   0   0  -1   -0.10    0.10
   0   0  -1    0.00    0.10
   0   0   1    0.00    0.10
   0   0   1    0.00    0.10
   0   0   1    0.00    0.10
   0   0   1    0.10    0.10
   0   0  -1    0.10    0.10
   0   0  -1    0.00    0.10
   0   0   1    0.10    0.10
   0   0  -1    0.00    0.10
  -1   0   1    0.00    0.30
  -1   0  -1    0.00    0.40
   1   0  -1    0.20    0.50
   1   0   1    0.20    0.40
   1   0   1   -0.20    0.40
   1   0  -1    0.30    0.40
  -1   0  -1    0.40    0.40
  -1   0   1    0.10    0.40
   1   0   1    0.40    0.40
   1   0  -1   -0.20    0.20
   1   0   1    0.40    0.30
   1   0  -1    0.10    0.30
   1   0  -1    0.00    0.40
  -1   0   1    0.10    0.30
   1   0  -1   -0.80    0.40
  -1   0   1   -0.40    0.20
   1   0   1    0.40    0.40
  -1   0   1   -0.40    0.40
  -1   0   1   -0.30    0.40
  -1   0  -1    0.00    0.30
  -1   0  -1   -0.10    0.20
  -1   0  -1   -0.10    0.40
   1   0  -1   -0.30    0.40
  -1   0  -1    0.60    0.40
  -1   0   1    0.20    0.40
   1   0  -1    0.00    0.30
  -1   0  -1    0.00    0.40
  -1   0  -1    0.10    0.40
   1   0  -1   -0.20    0.40
   1   0  -1   -0.40    0.30
   1   0   1    0.30    0.40
  -1   0   1    0.20    0.40
   1   0  -1   -0.20    0.50
  -1   0   1   -0.40    0.30
  -1   0  -1    0.20    0.40
  -1   0  -1    0.20    0.50
   1   0   1    0.00    0.50
   1   0  -1    0.20    0.40
   1   0   1    0.30    0.40
   1   0   1   -0.30    0.30
  -1   0  -1    0.00    0.20
   1   0   1   -0.30    0.30
   1   0   1    0.30    0.20
  -1   0   1   -0.20    0.50
  -2   0  -1    1.20    1.20
   2   0  -1   -1.20    1.30
  -2   0  -1    0.80    1.20
  -2   0  -1    1.10    1.10
   2   0  -1   -1.10    1.10
   2   0   1   -1.20    1.20
   2   0   1   -0.50    1.10
  -2   0   1    1.00    1.20
  -2   0  -1    0.20    1.00
  -2   0  -1    0.40    0.70
  -2   0  -1   -0.50    1.20
   2   0  -1   -1.90    0.90
  -2   0   1    1.10    1.30
   2   0   1   -0.50    1.30
  -2   0  -1    0.80    1.20
   2   0   1   -0.90    1.10
  -2   0   1    0.40    1.10
   2   0  -1   -0.40    1.30
  -2   0   1    0.20    1.10
   2   0  -1    0.20    1.10
   2   0   1    0.40    1.30
  -2   0   1   -0.50    0.80
  -2   0  -1    2.30    1.20
   2   0   1   -0.80    1.10
  -2   0   1   -0.20    0.90
   2   0  -1    0.70    1.20
   2   0  -1    1.50    1.10
  -2   0  -1   -0.20    0.70
   2   0   1   -1.30    0.70
  -2   0  -1   -0.10    1.10
   2   0  -1    0.30    1.20
   2   0  -1    0.80    0.80
  -2   0   1   -0.90    1.00
   2   0   1    0.80    0.70
   2   0   1    0.50    1.10
   2   0   1    0.50    1.00
  -2   0   1    1.20    1.20
   2   0  -1   -0.10    0.70
  -2   0   1    0.80    1.20
  -2   0   1    0.90    1.30
   2   0  -1   -0.60    1.10
  -2   0   1    0.10    1.10
  -3   0   1   -1.10    1.70
  -3   0  -1   -2.00    1.10
   3   0  -1    1.40    1.70
  -3   0  -1    0.50    2.10
   3   0  -1    0.50    1.10
   3   0   1    1.20    1.70
   3   0  -1   -0.70    1.60
   3   0   1   -1.20    1.80
  -3   0   1   -0.60    1.30
   3   0   1   -1.90    1.80
   3   0  -1    1.00    2.10
   3   0   1    1.20    1.50
  -3   0   1    0.80    1.60
  -3   0   1   -1.00    1.80
   3   0   1    0.30    1.80
   3   0  -1   -0.40    1.80
  -3   0  -1   -0.10    1.60
   3   0  -1    0.80    1.70
  -3   0   1    1.80    1.70
  -3   0   1    2.90    1.40
  -3   0  -1    2.60    1.80
   3   0   1    0.70    1.20
   3   0   1   -1.20    2.10
   3   0   1   -1.40    1.80
   3   0   1   -1.20    1.50
  -3   0   1    0.30    1.70
  -3   0  -1    0.90    1.80
  -3   0   1    0.10    1.60
   3   0  -1    1.50    1.80
  -3   0  -1    1.50    1.60
   3   0  -1    1.40    1.40
   3   0   1   -0.50    1.90
  -3   0   1    0.20    1.70
   3   0   1    0.70    1.20
  -3   0  -1    0.00    1.40
  -3   0  -1    0.30    1.50
  -3   0   1   -0.50    1.90
   3   0  -1    0.10    1.80
  -3   0  -1    0.10    1.10
  -3   0  -1    1.50    1.70
   3   0  -1   -1.00    1.70
   3   0  -1    2.60    2.00
  -4   0   1    0.80    2.00
  -4   0  -1   -0.20    2.00
   4   0   1    1.60    1.90
   4   0  -1   -0.20    1.90
  -4   0   1    0.20    1.80
  -4   0  -1    2.60    1.30
   4   0  -1   -1.90    1.70
   4   0  -1   -0.10    2.00
   4   0   1   -0.80    1.10
   4   0  -1   -0.90    1.30
   4   0  -1   -1.90    2.10
  -4   0  -1    0.50    1.20
  -4   0   1    1.40    1.50
   4   0   1    0.90    2.00
  -4   0   1    3.20    1.50
   4   0  -1   -2.10    1.80
  -4   0   1   -2.20    1.70
  -4   0  -1    0.00    1.50
  -4   0   1   -0.50    1.80
  -4   0   1   -0.90    1.60
   4   0  -1    1.50    1.90
  -4   0  -1   -0.90    1.60
   4   0   1    2.00    2.30
   4   0   1   -2.60    1.10
   4   0   1   -0.20    1.80
   4   0   1   -1.50    1.80
   4   0  -1    0.10    1.20
  -4   0  -1    2.40    1.80
  -4   0  -1   -0.80    1.60
   4   0   1   -0.30    1.90
  -4   0  -1   -1.60    1.60
   4   0  -1    0.30    2.00
   4   0   1   -0.40    2.20
   4   0  -1    0.70    1.80
   5   0  -1   -2.00    1.40
  -5   0   1   -0.70    2.10
  -5   0  -1    0.10    2.10
   5   0   1   -2.60    2.10
  -5   0  -1    3.10    1.60
   5   0  -1    1.20    2.40
  -5   0  -1    0.30    2.00
  -5   0  -1    0.50    2.00
   5   0   1    2.20    2.30
   5   0   1   -0.30    2.20
   5   0   1   -0.70    1.50
  -5   0   1    1.20    2.30
  -5   0  -1   -0.80    1.30
   5   0  -1   -2.00    2.20
   5   0   1   -1.00    2.40
  -5   0   1   -0.80    1.60
   5   0   1   -0.40    1.50
   5   0   1   -0.10    2.20
   5   0  -1    0.60    1.90
  -5   0   1    1.90    1.80
   5   0  -1   -1.00    1.30
  -5   0  -1    3.50    2.00
   5   0   1   -1.80    2.20
   5   0  -1    0.60    2.30
   5   0  -1    0.60    2.40
   5   0  -1   -1.90    2.00
  -5   0   1    0.70    2.10
   5   0   1   -1.50    2.30
   5   0  -1    1.20    2.60
  -6   0   1    1.20    2.30
   6   0   1    2.30    2.20
  -6   0   1    2.20    2.60
  -6   0   1   -3.30    1.50
   6   0  -1    3.10    2.90
  -6   0  -1    2.60    2.20
  -6   0  -1    0.50    1.70
  -6   0  -1   -0.20    2.20
  -6   0   1    1.80    2.70
   6   0  -1    1.30    2.80
   6   0   1    0.70    3.00
   6   0   1   -0.30    2.60
   6   0   1    2.00    2.60
   6   0   1    0.30    2.50
   6   0  -1   -1.80    2.70
  -6   0   1    0.40    1.90
   6   0  -1   -2.40    3.00
  -6   0  -1   -0.20    2.40
   6   0   1    2.70    2.60
   6   0   1    3.40    2.90
   6   0   1   -4.50    2.20
  -6   0  -1   -0.50    2.70
   6   0  -1   -1.60    2.50
   6   0  -1    3.10    2.80
  -6   0   1   -3.30    1.90
   6   0  -1    5.60    3.20
  -6   0  -1    1.50    1.70
  -7   0   1    1.90    2.20
  -7   0   1    2.10    3.10
  -7   0  -1    0.00    2.40
   7   0   1   -1.20    3.30
   7   0  -1    2.10    2.90
   7   0   1   -2.20    3.10
   7   0   1    0.60    2.70
  -7   0   1    3.40    2.70
  -7   0   1   -3.70    2.80
  -7   0  -1    0.30    2.90
   7   0   1    0.80    3.40
  -7   0   1   -1.80    1.80
   7   0   1    0.70    3.50
   7   0   1    1.00    3.00
   7   0  -1    0.40    3.10
   7   0  -1    2.30    3.20
   7   0  -1    3.00    3.10
  -7   0  -1   -1.70    1.90
   7   0   1   -4.30    2.50
  -7   0   1   -0.50    2.00
  -7   0  -1   -0.70    2.50
   7   0  -1   -1.70    2.70
  -7   0   1    0.10    2.60
  -7   0  -1   -2.60    2.50
  -7   0  -1    3.20    1.90
   7   0  -1   -5.10    2.30
   7   0  -1    1.60    3.60
  -8   0  -1   -1.00    3.40
   8   0   1   -4.60    2.80
   8   0  -1    2.80    3.80
   8   0   1   -0.70    3.60
  -8   0  -1    6.10    3.60
  -8   0  -1   -1.40    2.30
   8   0   1    2.60    4.10
   8   0  -1    1.40    3.00
  -8   0  -1   -6.40    2.20
   8   0  -1   -2.40    3.30
   8   0   1    2.20    3.40
   8   0  -1   -4.10    2.80
  -8   0   1   -3.30    2.40
  -8   0  -1   -1.00    2.90
  -8   0   1    2.00    2.00
   8   0   1    2.10    3.60
   8   0  -1    2.10    3.60
  -8   0   1   -2.60    3.30
   8   0   1   -3.60    3.10
   8   0  -1   -4.80    2.90
  -8   0  -1   -0.70    1.90
  -8   0   1   -1.40    2.60
  -8   0   1    1.00    2.70
   8   0   1    0.30    3.30
   8   0  -1    2.20    3.50
  -8   0   1    6.50    3.60
  -8   0  -1    1.50    3.10
  -8   0   1    3.20    3.60
  -9   0   1   -5.30    3.30
   9   0  -1    3.00    3.90
  -9   0  -1   -0.10    3.10
   9   0   1   -4.50    3.10
   9   0   1   -2.40    3.60
   9   0  -1   -3.00    3.20
  -9   0  -1    2.80    2.90
   9   0  -1   -0.80    3.30
  -9   0   1    0.10    2.60
   9   0   1   -9.40    2.90
   9   0  -1    8.80    4.60
   9   0   1    5.50    3.90
   9   0  -1    0.60    3.10
   9   0  -1   -1.80    3.90
  -9   0   1    0.20    2.50
  -9   0   1    2.50    3.90
  -9   0   1    2.90    3.20
  -9   0   1   -1.50    3.20
   9   0   1   -3.70    3.40
  -9   0  -1    2.70    3.70
   9   0  -1    3.30    3.50
  -9   0  -1   -1.30    3.10
  -9   0  -1   -2.90    3.30
   9   0   1    1.90    3.60
  -9   0  -1    0.80    2.80
  10   0   1    1.00    4.10
 -10   0  -1    3.70    4.00
 -10   0   1    1.80    3.20
 -10   0  -1    0.80    2.90
 -10   0  -1    1.10    2.90
 -10   0  -1   -6.20    3.50
 -10   0   1    3.50    4.30
  10   0   1   -4.30    4.10
  10   0  -1    2.20    3.90
  10   0  -1   -0.50    3.90
  10   0  -1    2.60    4.30
  10   0   1    7.50    4.90
 -10   0   1   -5.10    3.70
  10   0   1   -6.20    3.30
  10   0   1   -1.10    4.00
  10   0  -1   -1.30    3.30
 -10   0   1    3.20    3.20
  10   0   1    0.70    4.00
 -10   0  -1    0.50    3.60
  10   0  -1   -0.40    3.60
  10   0  -1   -2.90    3.40
 -10   0   1   -2.40    3.60
  10   0  -1   -3.40    3.40
 -11   0   1   -2.80    3.30
  11   0   1   -4.80    4.00
 -11   0  -1    0.00    4.50
  11   0   1    4.30    4.60
 -11   0   1    0.20    3.70
  11   0   1   -6.60    3.70
 -11   0   1   -1.50    4.10
  11   0   1    5.50    4.50
  11   0  -1    0.70    4.20
  11   0   1    3.50    5.30
 -11   0  -1   -4.10    2.80
  11   0  -1    7.00    4.50
  11   0  -1   -4.60    4.20
 -11   0  -1    7.40    4.50
 -11   0  -1   -0.70    3.70
  11   0  -1    2.00    4.50
  11   0   1    3.30    4.70
 -11   0   1    2.60    3.40
 -11   0   1    2.00    4.50
  11   0   1    5.30    4.80
  11   0  -1    3.00    5.00
 -11   0  -1   -2.00    4.00
  12   0   1   11.20    5.40
 -12   0   1    9.60    5.60
 -12   0   1   -5.00    4.20
  12   0  -1   -4.30    4.70
  12   0  -1    3.20    5.20
  12   0  -1   -0.30    5.60
  12   0  -1    2.80    4.90
 -12   0  -1    3.20    4.40
 -12   0  -1   -2.90    5.30
  12   0   1   -0.70    5.40
  12   0   1    2.70    4.80
  12   0   1   -8.50    4.50
 -12   0   1   -0.60    4.20
  12   0   1   -0.80    5.10
  12   0   1   -4.30    4.70
 -12   0  -1   -8.00    4.20
 -13   0  -1   -6.00    4.10
  13   0   1    6.30    6.00
  13   0   1   -7.70    4.50
  13   0  -1    6.10    6.10
  13   0  -1   -2.10    5.10
 -13   0  -1    3.70    5.90
  13   0   1   -2.80    5.00
  13   0  -1  -11.20    5.40
  13   0   1    0.30    5.90
 -13   0   1    0.90    5.70
 -13   0  -1    6.40    5.80
 -13   0   1   -7.00    3.70
  13   0  -1    3.10    5.10
  13   0   1   -4.70    5.20
 -13   0   1    4.60    6.00
  14   0  -1   -0.20    5.10
 -14   0  -1    5.50    5.70
 -14   0   1    5.00    5.20
 -14   0   1   -1.40    5.70
 -14   0  -1    6.50    5.90
  14   0   1    8.40    6.20
 -14   0  -1    1.50    7.30
  14   0   1   -5.40    5.80
  14   0   1    4.30    6.80
  14   0  -1    4.60    7.10
  14   0  -1    0.80    7.10
 -14   0   1    4.60    6.40
   0   1  -1   -0.10    0.20
   0   1  -1    0.10    0.30
   0  -1   1   -0.50    0.30
   0   1  -1    0.40    0.40
   0   1  -1    0.70    0.40
   0   1   1   -0.20    0.30
   0  -1   1   -0.10    0.40
   0   1  -1    0.40    0.30
   0  -1   1    0.00    0.30
   0   1   1   -0.10    0.40
   0  -1  -1    0.10    0.30
   0   1  -1   -0.10    0.30
   0   1   1    0.30    0.30
   0  -1   1    0.10    0.20
   0  -1   1   -0.30    0.40
   0  -1   1   -0.10    0.10
   0  -1  -1   -0.60    0.40
   0  -1  -1    0.10    0.40
   1  -1   1  237.48    6.80
  -1  -1  -1  193.98    7.20
   1  -1   1  184.68    7.10
  -1  -1  -1  188.18    7.20
   1  -1   1  220.78    7.40
  -1  -1  -1  211.48    6.80
   1  -1   1  229.28    7.50
   1  -1   1  241.58    7.30
   1   1  -1  209.78    7.50
   1   1   1  225.98    6.80
   1   1   1  178.98    6.70
  -1  -1   1  206.48    6.60
  -1  -1   1  211.08    6.40
  -1  -1   1  210.18    7.20
   1  -1  -1  207.18    7.40
   1  -1  -1  238.48    7.30
   1  -1  -1  225.58    7.20
   1  -1  -1  188.68    7.30
   1   1   1  192.08    7.20
   1  -1  -1  232.48    7.10
   1  -1  -1  202.58    7.10
  -1  -1   1  212.58    7.10
  -2  -1  -1  677.33   21.60
  -2  -1  -1  681.53   21.90
  -2  -1  -1  687.73   21.50
   2   1  -1  710.83   21.60
   2   1  -1  684.43   21.50
  -2   1   1  699.33   21.70
   2  -1   1  692.33   21.50
   2   1  -1  690.03   21.50
  -2   1   1  688.13   21.60
   2  -1   1  683.43   21.70
   2   1  -1  671.93   21.50
  -2   1   1  669.73   21.90
  -2   1   1  663.13   21.80
   2  -1   1  692.73   21.80
   2   1  -1  702.73   21.70
   2   1  -1  691.03   21.90
  -2  -1  -1  720.23   21.60
  -2   1   1  706.03   21.80
   2   1  -1  676.73   21.60
  -2   1   1  703.23   21.70
  -2  -1  -1  692.33   21.40
  -2  -1  -1  709.13   21.30
   2  -1   1  698.33   22.00
   2  -1   1  666.13   21.80
  -2   1   1  691.43   21.90
   2   1  -1  667.13   21.80
  -2   1   1  693.13   20.60
   2   1  -1  705.13   21.20
   2  -1   1  713.13   21.90
  -2   1   1  692.53   21.80
  -2  -1  -1  684.53   21.00
  -2  -1  -1  709.53   21.90
   2   1  -1  691.33   20.20
  -2  -1  -1  676.43   21.80
   2  -1   1  695.93   21.40
   2  -1   1  682.13   22.00
   2  -1   1  683.93   21.90
   2   1  -1  712.13   21.60
  -2   1   1  673.53   21.90
   2   1  -1  710.23   22.00
   2  -1  -1  672.63   21.80
  -2  -1   1  690.63   21.70
  -2  -1   1  699.73   21.70
  -2  -1   1  681.43   21.80
  -2   1  -1  695.13   21.90
  -2   1  -1  686.93   21.40
   2   1   1  703.33   21.50
   2  -1  -1  687.43   21.70
  -2   1  -1  700.13   21.90
   2  -1  -1  695.43   21.70
   2  -1  -1  697.83   21.70
  -2  -1   1  670.33   21.50
   2   1   1  704.33   20.20
   2   1   1  698.03   21.80
   2   1   1  709.93   21.80
   2  -1  -1  695.23   21.60
  -2  -1   1  683.43   20.30
   2  -1  -1  713.63   21.70
  -2   1  -1  693.33   21.80
   2  -1  -1  669.93   22.00
   2  -1  -1  707.53   21.90
   2   1   1  697.53   21.00
  -2  -1   1  701.33   21.60
  -2  -1   1  647.34   21.60
  -2  -1   1  687.53   21.50
   2  -1  -1  694.03   21.90
   2  -1  -1  658.83   21.70
   2   1   1  691.33   21.50
  -2  -1   1  697.63   21.50
  -2   1  -1  679.93   21.80
   2  -1  -1  702.13   22.00
   2   1   1  695.73   21.40
   2  -1  -1  692.43   20.80
  -2   1  -1  669.73   22.00
  -2  -1   1  694.43   21.50
  -2   1  -1  689.03   21.90
   2   1   1  691.73   21.50
   2   1   1  680.73   21.60
  -2   1  -1  685.33   21.30
  -2  -1   1  687.83   21.90
   2   1   1  700.13   21.90
  -2  -1   1  714.03   21.20
  -2  -1   1  695.33   22.00
   2   1   1  698.43   21.40
  -2   1  -1  688.13   22.00
  -2   1  -1  673.93   21.50
   2   1   1  688.53   21.40
   3   1  -1   25.30    3.00
   3  -1   1   31.50    3.30
  -3   1   1   29.60    2.90
   3  -1   1   28.80    3.50
   3   1  -1   29.90    3.10
   3   1  -1   24.20    3.10
   3   1  -1   32.70    2.90
  -3  -1  -1   28.30    3.20
  -3   1   1   29.40    3.20
   3  -1   1   26.20    3.10
  -3  -1  -1   33.30    3.40
   3   1  -1   24.40    3.10
  -3   1   1   32.80    2.10
   3  -1   1   34.10    3.50
  -3  -1  -1   36.60    3.30
   3   1  -1   31.20    3.10
  -3  -1  -1   27.40    3.20
   3  -1   1   31.00    3.30
   3  -1   1   33.90    3.50
  -3   1   1   35.50    3.50
   3  -1   1   32.60    2.80
  -3  -1  -1   26.50    3.00
   3   1  -1   34.00    3.40
  -3  -1  -1   31.90    3.10
   3   1  -1   37.70    3.10
   3   1  -1   32.60    3.40
  -3   1   1   36.00    3.60
  -3   1   1   35.50    3.40
  -3  -1  -1   34.70    3.20
  -3  -1  -1   28.00    2.50
   3  -1   1   26.70    2.90
  -3  -1  -1   33.60    3.00
   3  -1   1   26.90    3.40
  -3   1   1   30.20    3.40
   3   1  -1   26.70    2.80
  -3   1   1   34.70    3.50
  -3   1   1   32.60    3.40
   3  -1   1   25.30    3.10
   3   1  -1   28.40    2.90
  -3   1   1   30.30    3.30
  -3  -1   1   31.10    3.20
  -3   1  -1   30.00    3.10
   3   1   1   30.70    3.00
   3   1   1   25.50    2.80
   3   1   1   27.80    3.00
   3  -1  -1   36.00    3.20
  -3  -1   1   33.40    3.60
   3   1   1   30.90    3.20
   3   1   1   22.10    3.10
   3  -1  -1   32.90    3.50
  -3   1  -1   36.20    3.40
   3   1   1   31.90    2.60
   3  -1  -1   29.10    3.30
  -3   1  -1   27.00    3.10
   3  -1  -1   29.40    2.50
  -3  -1   1   27.90    2.80
  -3  -1   1   26.60    3.20
  -3   1  -1   25.40    2.60
   3  -1  -1   30.70    3.40
  -3  -1   1   30.60    3.20
   3   1   1   33.90    3.30
   3  -1  -1   26.50    3.30
  -3  -1   1   30.90    3.00
  -3  -1   1   30.40    2.90
  -3  -1   1   32.10    2.90
   3  -1  -1   31.10    3.30
   3  -1  -1   29.90    3.10
  -3   1  -1   31.10    3.40
  -3   1  -1   25.80    3.20
   3  -1  -1   28.90    3.40
  -3   1  -1   32.90    3.50
  -3   1  -1   33.60    2.60
   3  -1  -1   33.00    3.40
  -3  -1   1   29.70    1.40
   3   1   1   24.60    2.70
  -3   1  -1   30.00    2.80
   3   1   1   28.90    3.10
  -3  -1   1   33.90    3.00
  -3  -1   1   34.30    3.30
  -3   1  -1   35.00    3.50
  -3  -1   1   31.20    2.90
   3  -1  -1   27.90    3.10
   3   1   1   29.90    3.10
  -3   1  -1   35.30    3.50
   4  -1   1   10.50    2.00
  -4   1   1    9.30    2.30
   4   1  -1    2.70    2.00
   4   1  -1    7.50    2.60
  -4   1   1   11.10    2.80
   4   1  -1    7.30    2.40
   4  -1   1    7.00    2.30
  -4  -1  -1    5.20    2.40
   4   1  -1    7.70    2.40
   4   1  -1    7.40    2.20
   4  -1   1    8.50    2.70
  -4  -1  -1    3.90    2.20
   4  -1   1    5.00    2.50
  -4  -1  -1    8.50    2.50
   4   1  -1    6.90    2.10
  -4   1   1    8.60    1.60
   4  -1   1    8.40    2.50
  -4  -1  -1   10.20    2.40
  -4  -1  -1    6.60    2.30
   4  -1   1    4.40    2.70
   4   1  -1    5.70    1.80
   4   1  -1   11.00    2.50
  -4   1   1    5.00    2.50
  -4   1   1    6.20    2.30
  -4  -1  -1    8.70    2.30
  -4   1   1    8.30    2.40
   4   1  -1    8.50    2.30
  -4  -1  -1    8.50    1.80
   4   1  -1    9.30    1.90
   4  -1   1    9.60    2.60
  -4   1  -1    9.00    2.60
  -4  -1   1    9.40    2.20
   4   1   1    9.80    2.40
  -4   1  -1    6.40    1.90
   4   1   1    6.00    2.50
  -4   1  -1    7.60    2.50
  -4  -1   1    7.10    1.90
   4   1   1    6.30    1.60
   4   1   1    8.60    2.70
   4  -1  -1   14.30    3.00
   4   1   1   10.90    2.50
   4   1   1    5.50    1.70
   4  -1  -1    8.20    2.60
  -4  -1   1    9.20    2.20
  -4  -1   1    7.10    2.30
   4  -1  -1    8.60    1.50
  -4  -1   1   10.10    2.70
  -4   1  -1    6.30    1.70
  -4   1  -1    7.30    2.60
   4   1   1    7.40    2.20
  -4  -1   1   11.50    2.50
   4  -1  -1    7.30    1.90
   4  -1  -1   13.20    2.80
  -4   1  -1    8.90    2.00
   4   1   1    9.60    2.60
  -4  -1   1    6.60    2.40
   4   1   1    6.00    2.30
  -4   1  -1    3.50    2.10
  -4  -1   1    6.50    2.20
   4  -1  -1    5.90    2.30
   4  -1  -1    9.10    2.30
  -4  -1   1    8.30    0.90
   4   1   1    8.90    2.40
  -4  -1   1    2.30    1.80
   4  -1  -1   11.60    2.60
  -4   1  -1    7.60    2.60
   4  -1  -1    9.20    2.50
  -5  -1  -1  153.08    5.40
  -5  -1  -1  147.49    8.10
  -5   1   1  163.48    6.60
   5  -1   1  162.48    8.70
  -5   1   1  151.98    8.40
   5   1  -1  153.88    8.40
  -5  -1  -1  150.78    7.80
  -5   1   1  144.09    8.30
   5   1  -1  148.89    7.20
  -5  -1  -1  155.28    8.60
   5  -1   1  150.88    8.40
   5   1  -1  160.08    8.40
   5   1  -1  148.29    8.10
   5  -1   1  142.29    8.10
   5   1  -1  150.38    7.90
   5   1  -1  157.78    8.40
   5   1  -1  168.98    8.30
   5  -1   1  147.89    8.20
  -5  -1  -1  149.39    8.20
  -5   1   1  147.39    7.40
  -5  -1  -1  142.59    6.90
   5   1  -1  155.28    8.40
   5  -1   1  148.29    7.10
   5  -1   1  147.89    8.00
  -5   1   1  158.18    8.50
  -5  -1  -1  155.68    7.50
   5  -1   1  158.48    8.50
  -5   1   1  170.08    8.40
  -5   1  -1  150.38    6.90
   5   1   1  141.09    8.20
   5  -1  -1  158.28    8.50
  -5   1  -1  182.98    8.70
  -5  -1   1  152.38    7.90
   5   1   1  144.09    7.80
   5  -1  -1  156.08    7.40
  -5  -1   1  151.68    5.40
   5   1   1  161.88    8.30
  -5  -1   1  147.79    7.30
   5  -1  -1  160.28    8.60
   5  -1  -1  157.38    8.20
   5   1   1  159.38    8.40
  -5  -1   1  146.39    8.00
  -5  -1   1  150.88    8.60
  -5  -1   1  151.78    5.40
   5  -1  -1  158.38    8.50
  -5  -1   1  151.18    8.20
   5  -1  -1  164.48    8.40
   5   1   1  143.89    8.10
   5  -1  -1  144.39    6.30
  -5   1  -1  152.88    8.30
  -5   1  -1  151.38    8.10
   5   1   1  141.29    7.80
  -5   1  -1  162.28    7.30
  -5   1  -1  142.39    8.30
   5   1   1  158.48    6.90
  -5   1  -1  154.98    6.90
   5   1   1  160.98    8.30
  -5  -1   1  153.48    7.40
   5   1   1  154.78    8.20
   5  -1  -1  142.39    8.30
  -6   1   1    0.40    1.90
   6   1  -1    5.60    3.20
   6  -1   1    3.30    2.70
  -6   1   1    2.50    3.00
  -6   1   1    1.80    2.60
   6   1  -1    1.90    2.50
  -6  -1  -1   -0.10    1.00
   6   1  -1    2.00    3.00
   6  -1   1    1.00    2.70
  -6  -1  -1    2.30    2.20
  -6   1   1    1.00    2.10
   6  -1   1    1.30    2.30
   6  -1   1    1.10    2.80
  -6  -1  -1    0.00    2.30
   6  -1   1    0.70    2.80
   6  -1   1   -3.40    2.40
  -6  -1  -1   -0.70    2.50
   6   1  -1   -0.30    2.80
   6   1  -1   -1.50    2.20
  -6   1   1   -0.20    1.70
  -6   1   1   -2.80    2.20
   6  -1   1    2.20    2.70
  -6  -1  -1    2.80    2.50
  -6  -1  -1   -0.20    1.80
  -6  -1  -1   -1.10    2.30
   6   1  -1    5.30    2.70
   6   1  -1    2.60    2.70
   6   1   1   -0.10    2.30
  -6   1  -1   -0.40    1.70
   6   1   1   -1.20    1.70
  -6  -1   1    1.40    2.50
   6  -1  -1    1.30    2.90
   6   1   1    1.90    2.70
   6  -1  -1    4.40    3.10
  -6   1  -1    1.90    2.10
  -6  -1   1    6.80    2.80
   6  -1  -1   -0.70    2.10
   6   1   1    3.40    2.90
   6   1   1   -1.00    2.50
  -6   1  -1    0.40    2.90
  -6  -1   1   -1.00    1.90
   6   1   1    0.60    2.70
   6   1   1    3.60    2.60
  -6   1  -1    6.90    3.00
   6  -1  -1    5.30    3.30
   6  -1  -1    4.00    2.90
  -6  -1   1   -0.40    0.90
  -6  -1   1   -1.40    2.20
   6  -1  -1    3.20    3.00
   6   1   1    0.10    2.70
   6  -1  -1    2.30    2.90
  -6  -1   1    0.10    1.10
  -6  -1   1   -1.60    2.20
  -6   1  -1   -3.20    2.30
   6  -1  -1    3.00    1.70
  -6   1  -1    1.00    1.90
  -6  -1   1    0.00    1.90
   7  -1   1   33.20    5.40
   7  -1   1   21.70    4.80
  -7   1   1   26.70    4.80
  -7   1   1   28.60    5.40
   7   1  -1   27.20    5.10
   7   1  -1   23.90    4.70
   7   1  -1   27.10    5.10
  -7   1   1   30.40    3.70
   7   1  -1   21.30    4.70
  -7  -1  -1   38.60    5.50
   7   1  -1   23.90    5.10
  -7  -1  -1   22.50    4.30
   7   1  -1   28.10    4.80
  -7   1   1   28.40    4.10
   7  -1   1   26.70    5.10
   7  -1   1   26.10    5.00
  -7  -1  -1   35.10    4.20
  -7   1   1   27.80    5.20
   7  -1   1   25.90    4.20
  -7  -1  -1   35.60    5.50
   7   1  -1   36.10    5.50
  -7  -1  -1   31.60    2.30
   7  -1   1   29.70    5.30
  -7  -1  -1   26.20    4.10
  -7  -1  -1   31.00    5.10
   7   1   1   26.70    5.00
   7   1   1   28.10    5.20
  -7  -1   1   31.50    2.40
  -7  -1   1   22.10    4.00
  -7  -1   1   25.60    4.60
   7  -1  -1   24.60    5.00
   7  -1  -1   31.00    5.30
   7  -1  -1   25.30    4.70
   7   1   1   27.10    5.00
   7   1   1   20.40    4.50
   7  -1  -1   27.10    4.20
   7   1   1   32.10    5.30
   7  -1  -1   32.30    5.60
  -7  -1   1   23.40    3.90
   7   1   1   28.90    5.10
  -7   1  -1   23.40    5.00
  -7   1  -1   30.50    4.00
  -7  -1   1   28.90    4.80
  -7  -1   1   27.20    5.20
  -7  -1   1   30.20    2.40
   7  -1  -1   35.50    4.90
   7  -1  -1   28.20    5.40
  -7   1  -1   26.80    4.90
   7   1   1   29.20    4.80
  -7   1  -1   32.80    5.30
  -7   1  -1   33.60    4.30
  -7  -1   1   30.00    5.00
  -8   1   1    6.00    4.40
   8   1  -1   -0.40    3.50
  -8  -1  -1    5.20    2.80
   8  -1   1    7.70    4.40
  -8   1   1    9.60    4.10
  -8  -1  -1    8.20    3.40
  -8  -1  -1    9.40    3.80
   8  -1   1   11.10    4.40
   8   1  -1    4.10    3.50
  -8   1   1    7.90    2.80
  -8   1   1    4.20    4.00
  -8   1   1   10.50    3.50
  -8  -1  -1    3.60    1.30
   8   1  -1    6.90    4.00
   8   1  -1   13.10    4.50
   8   1  -1    8.30    4.10
   8   1  -1    7.90    4.20
   8  -1   1    4.00    3.40
  -8  -1  -1    1.70    3.20
  -8  -1  -1    7.80    3.70
   8  -1   1    5.90    3.70
  -8  -1  -1    0.50    3.20
   8   1  -1    7.70    4.60
   8  -1   1   -2.50    3.70
   8  -1   1    3.80    3.90
  -8  -1   1   -1.60    3.70
   8  -1  -1    9.90    3.90
   8   1   1    5.10    3.50
   8  -1  -1    7.90    4.20
  -8   1  -1    7.10    2.90
  -8   1  -1    8.50    3.10
  -8  -1   1    5.90    1.40
  -8   1  -1    4.20    3.70
  -8  -1   1   -3.40    2.50
   8  -1  -1    6.50    3.50
   8   1   1    5.50    4.50
   8   1   1   11.80    4.60
   8   1   1    5.50    3.90
  -8   1  -1    6.60    4.00
   8   1   1    4.40    4.20
  -8  -1   1    4.80    3.40
  -8  -1   1    5.70    3.90
   8  -1  -1    9.50    3.90
   8  -1  -1    2.80    3.80
   8   1   1    1.60    3.20
  -8   1  -1    1.80    3.30
   8   1   1    9.60    4.70
   8  -1  -1   10.60    4.60
   8  -1  -1    9.00    4.30
  -8  -1   1    3.40    1.40
  -8  -1   1    4.70    3.30
  -8  -1   1    4.50    2.80
   9   1  -1   25.30    5.70
   9   1  -1   19.20    5.10
  -9  -1  -1   29.10    4.90
   9  -1   1   22.40    5.70
   9   1  -1   24.10    5.90
  -9  -1  -1   25.80    4.30
  -9  -1  -1   17.20    5.10
   9  -1   1   15.90    5.00
  -9   1   1   28.80    5.90
   9   1  -1   30.80    6.20
   9  -1   1   34.80    6.60
  -9   1   1   19.30    5.60
  -9   1   1   20.70    3.90
  -9  -1  -1   30.40    5.70
   9  -1   1   28.60    5.30
   9   1  -1   23.90    5.20
   9   1  -1   28.70    4.70
  -9   1   1   20.30    5.40
   9  -1   1   19.10    5.00
   9  -1   1   37.30    6.20
  -9   1   1   23.40    4.90
   9   1  -1   17.90    4.80
  -9  -1  -1   29.80    6.30
  -9  -1  -1   22.20    5.40
  -9  -1   1   19.70    5.00
   9   1   1   31.40    6.10
   9   1   1   36.00    6.40
   9   1   1   21.80    5.20
  -9  -1   1   25.10    4.80
  -9   1  -1   20.80    4.20
   9  -1  -1   32.30    6.10
   9   1   1   22.10    6.00
   9  -1  -1   27.50    6.10
  -9  -1   1   27.10    5.70
   9   1   1   18.50    5.20
   9   1   1   21.50    5.10
  -9  -1   1   34.10    6.50
  -9   1  -1   24.40    6.10
  -9  -1   1   24.70    4.60
  -9  -1   1   31.90    6.30
  -9   1  -1   22.30    5.40
   9  -1  -1   15.80    4.80
  -9   1  -1   25.40    5.80
   9  -1  -1   27.20    6.20
   9  -1  -1   28.70    5.20
  -9   1  -1   33.40    4.70
   9  -1  -1   28.90    6.40
   9  -1  -1   23.90    5.20
  10  -1   1   21.20    6.00
 -10   1   1   24.60    6.00
 -10  -1  -1   16.30    5.60
  10  -1   1   32.40    7.00
  10   1  -1   30.60    6.40
  10  -1   1   18.40    5.20
  10   1  -1   11.40    5.30
  10  -1   1   28.90    6.70
 -10   1   1   22.60    5.00
 -10  -1  -1   20.20    4.30
 -10  -1  -1   24.80    5.10
  10   1  -1   27.20    5.00
 -10  -1  -1   15.40    5.10
  10  -1   1   30.80    6.20
 -10   1   1   21.20    6.30
  10  -1   1   22.90    5.70
 -10   1   1   18.30    4.10
  10   1  -1   28.80    6.20
  10   1  -1   21.10    6.50
 -10  -1  -1   16.30    4.90
  10  -1   1   21.60    5.20
  10   1  -1   18.10    6.20
 -10   1   1   25.50    5.70
 -10   1  -1   20.70    6.20
  10  -1  -1   25.20    6.00
  10  -1  -1   21.10    6.20
 -10   1  -1   19.20    5.30
  10   1   1   28.80    6.20
 -10  -1   1   26.90    5.00
 -10  -1   1   17.40    5.30
  10  -1  -1   26.70    6.80
  10   1   1   28.40    6.10
  10  -1  -1   23.00    6.00
 -10   1  -1   28.20    4.60
 -10   1  -1   32.80    6.90
  10   1   1   24.40    6.50
 -10  -1   1   30.90    6.60
  10   1   1   24.30    6.40
 -10  -1   1   23.70    5.50
  10   1   1   28.60    6.60
 -10  -1   1   33.40    5.40
  10   1   1   19.80    5.60
  10  -1  -1   23.90    5.40
  10  -1  -1   38.90    6.10
 -10   1  -1   28.90    5.00
  10  -1  -1   20.70    5.90
  11   1  -1   41.50    7.90
  11  -1   1   38.30    7.90
  11   1  -1   32.80    7.10
  11  -1   1   28.80    7.10
  11  -1   1   24.10    6.10
 -11  -1  -1   26.80    7.00
 -11  -1  -1   40.40    6.50
  11   1  -1   39.80    7.50
 -11   1   1   18.00    6.00
  11   1  -1   35.80    7.70
  11  -1   1   34.70    7.60
 -11  -1  -1   31.90    6.80
 -11  -1  -1   20.90    6.00
 -11   1   1   21.50    6.50
  11  -1   1   34.80    7.60
 -11   1   1   32.60    6.80
 -11   1   1   36.90    6.20
  11  -1   1   33.00    6.70
 -11  -1  -1   31.50    5.40
  11  -1   1   37.10    7.40
  11   1  -1   42.60    8.20
  11   1   1   51.49    7.90
  11   1   1   24.90    6.60
  11  -1  -1   40.30    6.80
 -11   1  -1   28.80    6.60
 -11   1  -1   31.20    7.50
  11  -1  -1   39.10    8.10
 -11  -1   1   37.00    5.90
  11  -1  -1   42.80    6.80
  11   1   1   36.40    7.40
  11  -1  -1   36.00    7.70
 -11  -1   1   42.50    8.60
  11   1   1   33.90    6.60
 -11   1  -1   29.30    5.50
 -11  -1   1   19.50    6.20
  11   1   1   38.00    7.40
 -11   1  -1   41.80    8.40
  11  -1  -1   54.89    8.80
  11  -1  -1   27.60    7.00
  11  -1  -1   38.70    7.80
 -11  -1   1   34.10    6.80
 -11  -1   1   35.80    5.90
  11   1   1   40.40    7.70
 -11   1  -1   28.20    5.80
  12   1  -1    7.50    5.60
  12  -1   1    7.50    5.30
  12  -1   1   13.00    6.70
 -12   1   1   15.80    6.60
 -12  -1  -1   12.00    6.00
  12  -1   1   11.20    5.60
  12  -1   1   10.60    5.70
 -12  -1  -1   -4.20    4.20
 -12   1   1    9.30    5.40
  12   1  -1    2.10    5.90
  12  -1   1   15.40    6.10
  12  -1   1    3.60    5.00
  12   1  -1    7.10    5.40
 -12  -1  -1   11.90    5.40
 -12   1   1    2.50    5.10
  12   1  -1    9.20    5.40
 -12  -1  -1    6.00    7.00
 -12  -1   1    9.40    5.30
 -12  -1   1    0.50    4.40
  12   1   1    0.50    5.40
  12   1   1   10.70    5.70
  12  -1  -1    5.10    4.90
  12   1   1    7.20    5.30
  12   1   1    4.40    5.30
 -12   1  -1    9.70    5.50
 -12   1  -1    4.30    5.20
  12  -1  -1    6.20    6.00
 -12   1  -1    7.10    5.40
  12  -1  -1    2.10    6.10
  12   1   1   11.70    5.60
  12  -1  -1   22.80    6.30
 -12  -1   1    3.40    4.90
  13   1  -1   40.70    8.50
 -13  -1  -1   38.40    8.50
 -13  -1  -1   33.10    7.90
  13  -1   1   34.80    8.40
  13  -1   1   50.19    9.60
 -13   1   1   43.30    8.40
  13   1  -1   55.29   10.50
 -13   1   1   43.80    9.10
  13  -1   1   47.40    9.50
 -13  -1  -1   40.00    9.30
 -13   1   1   44.40    9.00
  13   1  -1   31.10    8.90
  13   1  -1   30.00    8.40
  13  -1   1   35.30    9.20
 -13   1  -1   37.40    8.10
  13   1   1   44.00    9.10
  13  -1  -1   50.09   10.00
 -13  -1   1   40.30    8.80
  13  -1  -1   42.10    9.70
 -13  -1   1   42.60    8.30
  13   1   1   36.30    8.60
 -13  -1   1   45.20    9.50
  13  -1  -1   28.30    8.00
  13   1   1   31.70    8.30
  13   1   1   39.00    8.80
 -13   1  -1   46.10    9.00
 -13   1  -1   34.20    8.70
  14  -1   1   -9.10    5.00
  14   1  -1   12.00    7.60
  14   1  -1    5.70    6.60
  14   1  -1    2.10    6.60
  14  -1   1    4.40    6.30
  14  -1   1    3.80    6.90
 -14  -1  -1    7.90    6.30
 -14   1   1    2.50    5.80
 -14   1   1    3.20    4.90
 -14   1   1    4.70    6.90
  14  -1  -1   11.00    7.30
  14  -1  -1    3.50    7.00
  14   1   1   13.30    6.90
 -14   1  -1    3.70    5.40
 -14   1  -1   -7.90    5.20
  14  -1  -1    2.80    5.60
 -14  -1   1    2.80    5.90
  14   1   1    3.40    6.70
  14   1   1   -3.70    5.70
 -14   1  -1   -5.70    6.10
   0  -2  -1 4950.00  145.49
   0  -2  -1 4824.42  145.19
   0  -2   1 4859.31  144.99
   0   2   1 4917.21  144.99
   0   2  -1 5401.46  145.39
   0   2   1 5732.83  145.29
   0  -2  -1 4970.70  145.49
   0   2  -1 4954.60  145.19
   0   2  -1 4686.73  144.79
   0   2  -1 4567.64  145.19
   0   2   1 5298.87  145.09
   0   2  -1 4954.80  144.89
   0   2   1 4794.32  145.19
   0   2  -1 4987.90  145.49
   0   2   1 4768.82  145.39
   0   2   1 4745.33  145.39
   0   2  -1 4822.02  144.79
   0   2   1 5786.12  146.09
   0  -2   1 4815.42  145.29
   0   2  -1 4914.61  144.99
   0  -2   1 4962.40  145.19
  -1  -2  -1  866.11   24.80
   1   2  -1  816.42   25.20
   1   2  -1  814.52   24.60
  -1   2   1  810.12   24.60
  -1   2   1  755.22   23.80
   1   2  -1  790.02   24.60
  -1   2   1  797.62   25.30
   1   2  -1  821.82   25.20
  -1   2   1  812.32   24.60
   1   2  -1  799.72   23.90
   1   2  -1  833.82   24.70
  -1  -2  -1  815.92   25.30
   1  -2   1  812.82   25.30
   1  -2   1  795.32   25.00
  -1   2   1  799.22   24.60
  -1   2   1  808.82   24.80
   1   2  -1  802.32   24.40
   1   2  -1  800.82   24.40
  -1   2   1  811.42   24.40
  -1   2   1  829.62   25.30
  -1  -2  -1  811.02   23.70
  -1  -2  -1  803.32   24.80
   1   2  -1  825.92   25.40
  -1  -2  -1  820.02   25.20
  -1   2   1  816.62   25.30
  -1   2   1  802.12   24.70
  -1  -2  -1  812.72   23.70
   1   2  -1  806.22   24.50
  -1   2   1  818.02   24.80
   1  -2   1  809.22   24.70
  -1  -2  -1  808.02   24.00
   1  -2   1  776.62   24.20
   1  -2   1  815.02   25.10
   1  -2   1  806.12   23.90
   1  -2  -1  807.02   24.50
   1   2   1  817.82   25.30
   1   2   1  807.72   24.00
   1  -2  -1  798.92   25.40
   1   2   1  813.52   25.30
   1   2   1  815.02   24.10
  -1  -2   1  815.42   25.40
  -1   2  -1  823.92   25.30
  -1   2  -1  818.02   23.90
  -1   2  -1  848.42   25.10
  -1  -2   1  822.62   24.70
  -1  -2   1  774.82   24.60
   1  -2  -1  825.22   25.30
  -1   2  -1  843.42   24.30
   1  -2  -1  801.72   24.40
   1   2   1  816.62   24.90
  -1   2  -1  799.62   25.30
   1  -2  -1  814.52   24.80
   1  -2  -1  771.62   24.40
  -1   2  -1  827.52   25.10
  -1  -2   1  805.02   25.20
   1   2   1  829.42   23.80
   1   2   1  806.52   25.20
   1   2   1  823.72   24.80
   1   2   1  804.12   24.00
  -1   2  -1  840.42   24.90
  -1   2  -1  839.32   24.90
  -1  -2   1  788.42   24.40
  -2   2   1  787.02   25.10
   2   2  -1  795.52   25.00
  -2  -2  -1  800.42   25.00
   2   2  -1  803.92   24.90
  -2  -2  -1  768.52   24.20
  -2   2   1  800.02   24.40
  -2   2   1  821.72   24.90
  -2  -2  -1  792.72   24.30
  -2   2   1  803.42   24.90
   2  -2   1  805.32   25.20
  -2   2   1  753.92   25.20
   2   2  -1  808.52   23.80
   2   2  -1  780.82   24.40
   2  -2   1  805.62   25.30
  -2  -2  -1  793.42   25.20
   2   2  -1  792.12   24.50
   2   2  -1  793.22   24.60
   2  -2   1  775.82   24.10
   2  -2   1  775.12   24.80
  -2   2   1  773.02   25.00
  -2   2   1  780.62   24.80
  -2  -2  -1  804.52   24.00
   2   2  -1  770.42   25.50
   2   2  -1  785.82   24.80
  -2   2   1  785.32   25.30
   2  -2   1  776.32   25.30
   2   2  -1  776.92   23.60
  -2  -2  -1  782.42   24.20
   2  -2   1  801.92   24.90
  -2   2   1  772.42   24.90
  -2  -2  -1  787.02   24.00
   2   2  -1  757.32   24.90
  -2   2   1  799.12   25.00
  -2  -2  -1  793.72   25.10
   2   2  -1  780.52   23.60
   2  -2   1  777.22   23.70
  -2  -2   1  803.62   25.40
   2  -2  -1  812.32   24.90
   2   2   1  798.42   24.10
   2  -2  -1  772.62   24.70
  -2  -2   1  796.22   25.00
   2   2   1  797.92   25.10
  -2  -2   1  783.02   23.80
  -2  -2   1  799.92   25.10
  -2   2  -1  780.42   25.00
  -2  -2   1  777.52   24.80
   2   2   1  814.92   25.10
   2  -2  -1  831.22   25.60
   2   2   1  794.32   24.20
  -2   2  -1  788.02   25.20
  -2   2  -1  804.22   25.00
   2   2   1  781.02   24.20
  -2  -2   1  793.12   24.30
  -2   2  -1  780.62   25.20
   2  -2  -1  793.22   25.30
  -2  -2   1  805.22   24.30
   2   2   1  797.22   24.30
   2   2   1  785.42   24.50
  -2   2  -1  787.72   25.20
   2  -2  -1  791.52   24.50
   2   2   1  790.82   25.50
  -2  -2   1  785.72   24.60
   2   2   1  784.42   24.10
   2   2   1  788.62   24.30
  -2  -2   1  751.22   23.50
   2  -2  -1  786.82   25.00
  -2   2  -1  776.92   25.10
   2   2   1  773.12   25.10
   2  -2  -1  815.12   25.30
   2  -2  -1  778.12   24.80
  -2   2  -1  795.92   24.10
   2  -2  -1  802.52   25.00
  -2   2  -1  772.92   25.10
  -2  -2   1  789.92   25.10
   2  -2  -1  815.82   24.70
   3  -2   1  929.31   30.40
  -3   2   1  960.10   30.70
   3  -2   1  958.80   30.60
   3   2  -1  971.10   29.90
  -3  -2  -1  969.40   30.40
  -3  -2  -1  967.80   29.60
  -3   2   1  938.01   30.20
  -3   2   1  963.70   29.80
   3   2  -1  969.30   30.00
   3  -2   1  975.00   30.60
   3   2  -1  915.71   30.30
   3   2  -1  940.41   30.80
  -3   2   1  934.71   30.60
   3   2  -1  971.00   29.90
   3   2  -1  958.30   30.20
   3  -2   1  899.01   30.20
   3   2  -1  953.10   28.40
   3   2  -1  930.91   29.80
   3   2  -1  952.40   30.10
  -3  -2  -1  936.11   30.50
  -3   2   1  934.31   30.40
   3   2  -1  941.81   30.50
  -3   2   1  895.01   30.10
  -3   2   1  941.41   30.30
  -3  -2  -1  902.41   29.30
  -3   2   1  992.30   30.30
   3   2  -1  969.50   29.80
  -3   2   1  905.41   30.50
  -3  -2  -1  965.40   30.30
  -3  -2  -1  960.90   29.60
  -3   2   1 1003.00   30.60
   3  -2   1  911.71   30.30
   3  -2   1  995.20   30.70
  -3  -2  -1  939.31   29.60
  -3  -2  -1  981.30   29.80
   3  -2   1  958.40   29.70
   3   2  -1  938.31   27.80
  -3  -2  -1  950.40   29.40
   3  -2   1  941.61   30.70
   3  -2   1  948.31   30.20
   3   2  -1  966.70   29.20
  -3   2  -1  915.61   30.30
  -3   2  -1  963.50   30.00
  -3  -2   1  945.01   29.70
  -3  -2   1  958.60   30.00
   3  -2  -1  988.40   30.20
   3  -2  -1  978.10   30.30
   3  -2  -1  948.41   30.50
  -3   2  -1  932.81   30.00
   3  -2  -1  975.60   30.90
  -3  -2   1  967.80   30.40
   3   2   1  917.41   30.30
   3  -2  -1  947.51   28.50
  -3  -2   1  978.60   30.30
  -3   2  -1  967.00   30.60
  -3   2  -1  933.91   30.60
   3  -2  -1  917.21   29.80
   3   2   1  948.41   30.40
  -3  -2   1  944.21   29.50
  -3  -2   1  963.10   29.20
   3  -2  -1  943.81   30.60
  -3   2  -1  942.71   30.60
   3  -2  -1  959.00   30.50
  -3  -2   1  968.40   30.50
   3   2   1 1008.70   27.80
   3   2   1  929.81   30.40
  -3   2  -1  937.81   30.50
  -3  -2   1  955.70   30.00
  -3   2  -1  991.50   30.40
   3   2   1  966.00   29.80
  -3   2  -1  947.81   29.60
   3  -2  -1  955.10   30.20
  -3  -2   1  942.41   29.90
   3   2   1  968.50   29.60
   3   2   1  976.60   29.70
   3  -2  -1  965.80   30.40
   3  -2  -1  958.60   30.50
   3   2   1  969.70   29.50
   3   2   1  932.91   29.60
   3   2   1  946.91   29.80
  -3   2  -1  937.11   30.70
   3   2   1  938.81   30.10
   3  -2  -1  969.60   30.30
  -3  -2   1  933.81   30.70
   3   2   1  925.31   29.60
   3   2   1  930.41   30.80
   4  -2   1   10.90    2.60
   4   2  -1   10.20    2.20
   4   2  -1   11.60    2.60
  -4   2   1    7.10    2.40
  -4  -2  -1    2.00    1.30
   4   2  -1    8.00    2.40
  -4  -2  -1   12.10    2.50
  -4   2   1   10.40    2.40
   4  -2   1    9.00    2.70
   4   2  -1    7.40    2.70
  -4   2   1   11.40    1.60
   4  -2   1    9.60    2.80
   4   2  -1    5.70    2.10
  -4   2   1    9.30    2.60
  -4  -2  -1    7.20    2.30
  -4  -2  -1   10.00    2.00
  -4  -2  -1    6.50    2.00
   4   2  -1    8.70    2.20
  -4   2   1    8.40    2.60
   4  -2   1   10.00    2.70
   4   2  -1    7.90    3.00
   4   2  -1   10.10    2.80
   4  -2   1   12.90    2.90
  -4   2   1    8.40    2.60
   4  -2   1   11.40    2.70
  -4   2   1    7.30    2.40
  -4  -2  -1   11.40    2.70
   4  -2  -1   12.40    2.80
  -4   2  -1    5.90    2.50
  -4  -2   1    7.80    2.40
   4  -2  -1   11.30    2.80
  -4   2  -1    7.70    2.60
   4  -2  -1   10.70    2.60
   4   2   1    6.10    2.90
   4   2   1    5.40    2.20
  -4   2  -1    9.80    2.60
   4   2   1    2.10    1.90
   4   2   1    9.20    2.20
  -4   2  -1    7.20    2.60
   4  -2  -1    6.90    2.50
  -4  -2   1    7.20    2.10
   4  -2  -1   10.60    1.80
  -4  -2   1    3.20    2.10
  -4   2  -1    8.80    1.90
   4   2   1    8.70    2.80
  -4   2  -1   13.20    2.70
  -4   2  -1   10.70    2.70
   4   2   1   11.50    2.60
   4  -2  -1    6.70    2.50
   4  -2  -1    9.70    3.00
   4   2   1    6.70    2.20
  -4  -2   1    6.20    2.10
  -4   2  -1   10.90    2.70
  -4   2  -1    7.10    2.20
  -4  -2   1    8.00    2.30
   4   2   1   10.90    2.00
   4  -2  -1    8.10    2.50
   4   2   1   10.10    2.40
   4  -2  -1   12.20    2.70
  -4  -2   1    9.10    2.00
  -5   2   1  141.99    8.60
   5  -2   1  166.78    8.90
   5   2  -1  164.78    8.40
   5   2  -1  172.38    8.30
  -5   2   1  159.48    8.00
   5  -2   1  156.08    8.30
   5  -2   1  170.28    9.10
  -5   2   1  165.28    6.50
   5  -2   1  155.58    8.50
  -5  -2  -1  148.09    8.40
  -5  -2  -1  165.38    7.40
   5   2  -1  154.68    7.70
  -5  -2  -1  149.09    8.40
   5   2  -1  156.08    8.80
  -5   2   1  135.59    8.60
   5   2  -1  164.78    8.30
   5   2  -1  154.28    8.90
  -5  -2  -1  161.88    8.10
   5  -2   1  138.79    8.50
  -5  -2  -1  155.28    8.10
   5  -2   1  158.38    8.60
  -5   2   1  155.08    8.70
  -5   2   1  152.48    8.50
   5   2  -1  182.98    8.60
  -5   2  -1  149.88    8.50
  -5  -2   1  147.49    8.20
  -5   2  -1  160.38    8.50
   5  -2  -1  159.48    8.40
   5  -2  -1  161.38    8.90
   5   2   1  164.08    8.80
   5   2   1  157.18    8.00
  -5   2  -1  162.18    7.80
  -5   2  -1  156.88    6.80
  -5  -2   1  160.08    7.80
  -5   2  -1  161.88    8.90
  -5  -2   1  157.88    7.90
  -5   2  -1  147.09    8.70
  -5   2  -1  155.28    8.60
   5  -2  -1  154.28    8.50
   5   2   1  165.18    7.20
   5   2   1  157.88    8.30
  -5  -2   1  167.08    8.50
   5  -2  -1  151.18    7.00
   5   2   1  176.68    8.50
   5  -2  -1  153.18    8.60
  -5  -2   1  163.38    8.40
   5   2   1  161.18    8.20
   5   2   1  148.19    7.90
  -5  -2   1  158.68    7.80
   5   2   1  152.88    8.70
   5  -2  -1  152.58    8.40
   5   2   1  174.08    8.50
   5  -2  -1  163.98    9.00
  -5  -2   1  155.68    8.70
  -6  -2  -1   21.60    4.20
  -6   2   1   26.90    2.90
   6   2  -1   22.10    4.20
   6   2  -1   22.40    4.30
   6  -2   1   24.70    4.40
  -6  -2  -1   18.10    3.70
   6   2  -1   17.10    4.10
   6   2  -1   26.20    4.30
   6  -2   1   24.30    4.50
   6  -2   1   26.50    4.60
  -6   2   1   23.70    4.60
   6  -2   1   21.90    4.20
  -6   2   1   21.80    4.20
  -6  -2  -1   22.50    4.10
  -6  -2  -1   29.50    4.50
  -6   2   1   31.00    4.40
   6  -2   1   23.10    3.40
   6   2  -1   16.60    3.60
  -6  -2  -1   20.70    3.20
   6  -2   1   21.10    4.50
  -6   2   1   25.30    4.70
   6   2  -1   26.00    4.10
  -6   2  -1   33.80    3.40
   6  -2  -1   20.00    4.10
   6  -2  -1   27.10    5.00
   6  -2  -1   18.80    3.20
  -6   2  -1   20.90    4.20
  -6  -2   1   31.60    5.00
   6  -2  -1   30.30    4.70
  -6  -2   1   22.40    3.80
   6  -2  -1   19.00    4.30
  -6  -2   1   21.40    3.90
   6   2   1   18.20    3.80
  -6  -2   1   33.60    4.70
   6  -2  -1   26.80    4.40
  -6   2  -1   22.50    4.50
  -6   2  -1   28.20    4.10
  -6  -2   1   26.40    3.80
   6   2   1   31.50    5.10
   6   2   1   24.20    4.20
  -6  -2   1   29.30    4.30
   6   2   1   25.10    4.20
   6   2   1   25.30    4.20
   6   2   1   28.10    5.00
   6  -2  -1   18.80    3.90
  -6   2  -1   19.50    4.20
   7  -2   1   79.39    8.00
  -7  -2  -1   71.19    6.50
   7  -2   1   69.09    6.00
  -7   2   1   81.89    8.10
   7   2  -1   80.39    7.90
  -7  -2  -1   67.79    7.20
  -7   2   1   74.29    4.90
   7   2  -1   57.09    6.50
  -7  -2  -1   65.99    7.60
  -7  -2  -1   38.00    5.20
   7  -2   1   68.79    7.60
  -7   2   1   89.29    8.30
   7  -2   1   61.29    7.00
   7   2  -1   68.19    6.60
   7  -2   1   66.69    7.70
   7   2  -1   79.19    7.90
  -7  -2  -1   67.59    7.10
  -7  -2  -1   71.99    6.00
   7  -2   1   80.39    7.70
  -7   2   1   71.99    6.70
   7   2  -1   79.79    7.60
  -7   2   1   69.79    7.50
   7   2  -1   82.19    7.60
   7  -2  -1   73.39    5.70
   7   2   1   72.29    7.20
  -7  -2   1   66.39    7.10
  -7   2  -1   64.69    6.10
   7   2   1   67.09    7.00
  -7   2  -1   60.29    7.10
   7   2   1   81.39    7.60
   7  -2  -1   66.99    7.50
   7  -2  -1   83.39    8.30
   7   2   1   86.99    7.50
  -7  -2   1   82.99    6.00
  -7   2  -1   89.19    8.10
   7  -2  -1   72.29    7.20
  -7  -2   1   65.09    6.20
   7   2   1   82.29    7.30
  -7   2  -1   78.39    7.80
   7   2   1   71.99    7.50
  -7  -2   1   66.79    6.60
   7  -2  -1   65.39    7.50
   7  -2  -1   73.79    7.10
   7  -2  -1   84.89    7.40
  -7  -2   1   70.59    7.60
  -7   2  -1   75.29    5.10
   7   2   1   62.89    6.90
  -7  -2   1   64.39    6.80
   8   2  -1   22.50    5.60
   8   2  -1   17.90    4.40
  -8  -2  -1   16.30    4.60
  -8   2   1   16.10    4.90
   8   2  -1   17.90    4.40
   8  -2   1   18.00    5.40
   8   2  -1   13.90    4.40
  -8  -2  -1   12.40    4.20
  -8  -2  -1   20.20    4.40
   8  -2   1   14.00    4.80
   8  -2   1   17.30    3.90
   8  -2   1   12.50    5.00
  -8   2   1   16.60    4.00
   8   2  -1   20.80    5.30
  -8  -2  -1   10.40    4.00
   8  -2   1   13.90    4.30
  -8  -2  -1   18.30    4.80
  -8   2   1   20.20    3.10
  -8   2   1   19.60    5.00
   8  -2   1   12.20    4.40
  -8   2   1   10.50    4.30
  -8  -2  -1   17.30    3.60
  -8   2  -1    9.60    4.10
   8   2   1   15.90    4.50
  -8   2  -1   19.40    4.00
   8   2   1   17.90    4.60
   8  -2  -1   21.20    5.40
   8  -2  -1   19.10    4.70
   8  -2  -1   15.20    3.90
   8   2   1   23.00    5.00
  -8  -2   1   11.90    3.70
  -8  -2   1   14.10    4.20
   8   2   1    7.50    4.40
  -8   2  -1   10.10    4.40
  -8   2  -1   15.20    3.40
   8  -2  -1    8.80    4.40
   8   2   1    9.50    4.30
   8   2   1   10.60    4.60
   8  -2  -1   14.50    4.80
   8  -2  -1   16.00    4.60
  -8  -2   1   18.20    4.70
   8  -2  -1   12.30    4.60
  -8  -2   1   10.90    4.00
  -8  -2   1   16.00    4.70
  -8   2  -1   14.80    5.00
  -8  -2   1   16.80    4.20
  -9   2   1   14.40    4.10
   9  -2   1   10.70    4.90
  -9   2   1   14.50    3.30
   9   2  -1   12.20    4.70
   9  -2   1   20.10    5.40
  -9   2   1    6.60    4.00
   9   2  -1   14.30    4.80
   9  -2   1   14.40    4.10
   9  -2   1   23.30    5.80
   9   2  -1   22.20    5.70
   9  -2   1   10.70    5.00
  -9  -2  -1   15.30    4.70
  -9   2   1   15.60    5.20
   9   2  -1   17.60    4.70
   9   2  -1    0.00    3.50
  -9  -2  -1    8.90    4.30
  -9  -2  -1   11.10    4.30
  -9  -2  -1   17.70    3.80
  -9   2   1   20.50    5.70
   9  -2   1    7.10    4.50
   9  -2   1    8.40    4.10
  -9  -2  -1   16.40    4.90
   9  -2  -1   10.60    4.40
  -9  -2   1   12.30    4.20
   9   2   1   11.60    4.30
  -9  -2   1   18.00    4.90
  -9   2  -1   15.80    5.20
   9  -2  -1   14.80    5.10
   9  -2  -1   11.30    4.70
   9   2   1   22.20    5.50
  -9   2  -1   11.00    3.60
   9  -2  -1    8.20    5.10
  -9  -2   1   13.10    3.90
  -9  -2   1    7.60    4.20
  -9  -2   1   22.80    5.50
   9   2   1   21.70    5.60
   9  -2  -1   21.20    5.80
   9   2   1   17.70    5.10
   9   2   1   16.80    4.90
  -9   2  -1   17.40    5.10
   9  -2  -1   11.50    3.90
   9  -2  -1   22.70    5.40
  -9   2  -1   18.20    3.80
  -9   2  -1   13.00    5.20
   9   2   1   23.90    5.70
  10   2  -1   44.90    7.50
  10   2  -1   51.59    7.00
 -10  -2  -1   45.20    7.20
  10  -2   1   52.79    8.10
  10  -2   1   31.80    7.00
  10   2  -1   60.79    8.50
 -10   2   1   36.10    7.00
 -10  -2  -1   43.10    7.80
  10  -2   1   27.40    6.20
 -10  -2  -1   32.80    6.50
 -10  -2  -1   41.70    5.50
 -10   2   1   42.40    7.60
  10   2  -1   49.60    8.00
 -10   2   1   39.10    7.30
  10  -2   1   41.50    7.10
  10  -2   1   50.29    7.90
 -10   2   1   52.09    7.90
 -10   2   1   45.30    6.30
  10   2  -1   41.00    7.10
 -10  -2  -1   48.70    7.10
  10  -2   1   43.70    6.40
  10  -2   1   57.99    7.60
  10  -2  -1   48.60    8.00
 -10   2  -1   50.09    5.70
 -10   2  -1   44.30    6.10
 -10   2  -1   41.70    7.30
  10   2   1   38.00    6.90
  10  -2  -1   52.69    6.80
  10  -2  -1   67.99    8.70
 -10  -2   1   48.90    7.60
  10  -2  -1   41.10    7.80
 -10  -2   1   41.10    6.20
  10   2   1   47.40    7.90
 -10   2  -1   46.50    7.90
  10  -2  -1   45.30    7.90
  10  -2  -1   50.69    7.10
  10  -2  -1   27.50    6.90
 -10  -2   1   48.80    7.50
  10   2   1   51.59    8.60
 -10  -2   1   26.30    5.20
 -10   2  -1   56.19    8.60
 -10  -2   1   52.19    8.30
  10   2   1   47.70    8.00
  10   2   1   40.10    6.80
  11  -2   1    0.70    4.00
 -11   2   1    1.70    3.60
  11   2  -1   -3.80    4.10
  11  -2   1    2.20    4.40
  11   2  -1    1.20    4.50
  11  -2   1    2.00    4.80
 -11   2   1    1.70    4.50
  11  -2   1    9.50    5.20
  11  -2   1    5.60    4.90
 -11  -2  -1   -0.60    4.50
 -11  -2  -1    2.20    4.40
  11  -2   1    7.50    5.50
 -11  -2  -1   -0.40    3.50
  11   2  -1    3.70    5.00
  11  -2   1   -1.90    4.50
 -11   2   1    2.50    4.60
 -11  -2  -1   -0.50    3.50
  11   2  -1    9.60    5.60
  11  -2  -1   -6.50    4.00
  11  -2  -1    0.40    4.10
  11   2   1   10.10    5.20
  11   2   1   -1.80    4.50
  11  -2  -1    3.00    4.50
 -11  -2   1   16.30    4.20
  11  -2  -1   -3.40    4.10
 -11  -2   1    1.40    3.90
  11  -2  -1    3.90    5.10
 -11   2  -1    1.70    4.40
  11   2   1    2.10    5.10
 -11  -2   1    2.50    4.40
  11   2   1    1.50    4.10
 -11  -2   1    4.00    4.20
  11  -2  -1    8.20    5.10
 -11   2  -1    2.60    5.40
 -11   2  -1    7.60    4.00
  11  -2  -1   -5.20    3.90
  11   2   1   -2.20    4.50
  12  -2   1   22.10    6.50
 -12  -2  -1   18.20    5.30
  12   2  -1   11.50    5.80
 -12  -2  -1   11.50    6.00
 -12   2   1   14.60    5.20
  12  -2   1   20.80    7.60
 -12  -2  -1    7.50    5.20
  12  -2   1    9.70    5.60
 -12   2   1   26.30    6.60
  12  -2   1   13.30    6.80
 -12   2   1   19.30    6.60
 -12   2   1   19.20    6.80
  12  -2   1   33.00    8.00
  12   2  -1   15.40    6.90
  12   2  -1   10.10    6.10
  12   2  -1   32.60    7.10
  12   2   1   15.20    6.30
 -12  -2   1   26.80    6.70
  12  -2  -1   27.20    7.20
 -12   2  -1   12.60    6.20
  12  -2  -1   25.30    7.40
  12   2   1   12.00    6.50
 -12  -2   1   17.80    6.40
  12  -2  -1    5.00    8.10
 -12   2  -1   15.50    5.60
  12  -2  -1   16.80    7.40
 -12  -2   1   24.00    6.00
  12   2   1   22.10    7.50
 -12   2  -1   15.50    6.60
  12   2   1   16.30    6.10
  12  -2  -1   22.20    7.60
  12   2   1   15.00    5.80
  13   2  -1   -0.10    4.40
 -13   2   1   11.40    5.90
  13  -2   1    3.40    5.70
  13  -2   1   -2.20    6.30
  13  -2   1   -6.70    5.50
  13   2  -1   -3.80    5.30
  13  -2   1   -0.30    5.80
 -13  -2  -1   -2.70    5.10
  13   2  -1   -6.70    5.50
 -13   2   1    7.40    6.20
  13   2  -1    5.00    5.80
 -13   2   1   -1.80    4.60
 -13   2  -1    0.40    6.10
 -13   2  -1   -1.00    5.00
  13  -2  -1    0.80    5.70
  13   2   1  -11.00    4.60
  13  -2  -1    3.50    5.70
  13   2   1   -5.30    4.70
  13   2   1   13.90    7.10
 -13   2  -1    3.50    5.70
  13  -2  -1   -1.00    5.40
  13   2   1    8.30    6.70
 -13  -2   1    0.60    4.70
  14   2  -1   -1.70    6.90
 -14  -2  -1    5.10    5.90
  14  -2   1   -0.70    5.90
  14  -2   1    6.40    6.90
 -14   2   1   12.30    7.20
 -14   2   1    9.80    6.40
 -14   2   1    7.40    5.70
  14   2  -1    7.20    7.30
  14  -2   1   -4.00    6.80
  14   2  -1    4.10    7.90
  14   2   1   -0.10    6.90
 -14   2  -1   -1.60    5.90
 -14  -2   1    2.40    5.70
 -14   2  -1   -1.30    5.70
 -14   2  -1    3.00    6.00
  14   2   1    8.00    7.50
  14  -2  -1    8.00    7.40
  14  -2  -1   17.90    7.70
  14  -2  -1    0.10    5.90
  14   2   1    6.10    6.80
  14   2   1    9.30    7.60
   0  -3   1   -1.70    1.10
   0  -3  -1    0.40    1.90
   0   3   1   -2.40    1.50
   0  -3  -1    0.30    2.00
   0   3   1   -0.50    1.70
   0  -3   1    0.40    2.10
   0   3  -1    0.10    1.30
   0   3  -1    0.50    1.30
   0   3  -1    1.20    1.60
   0  -3  -1    0.10    0.70
   0   3  -1   -0.30    1.30
   0   3   1    0.90    1.00
   0   3   1   -0.40    1.00
   0  -3   1    1.60    1.20
   0   3  -1    2.30    1.40
   0  -3   1    0.00    1.00
   0   3  -1    2.30    1.80
   0   3  -1    1.50    1.70
   0   3  -1   -0.40    1.70
   0   3  -1    0.70    1.00
   0  -3  -1    0.80    0.90
   0   3   1    0.30    0.90
   0   3   1   -0.50    1.40
   0   3   1   -2.20    1.70
   0  -3   1   -0.20    1.60
  -1  -3  -1 1709.53   52.59
  -1  -3  -1 1683.33   51.89
   1  -3   1 1786.02   52.69
  -1   3   1 1752.42   50.89
   1   3  -1 1727.83   51.39
   1   3  -1 1706.73   51.39
   1   3  -1 1758.52   51.69
   1   3  -1 1700.13   52.39
  -1   3   1 1749.43   51.69
  -1   3   1 1699.63   52.49
  -1   3   1 1738.33   51.59
   1  -3   1 1727.13   51.29
   1  -3   1 1698.93   51.89
  -1   3   1 1731.33   50.99
  -1   3   1 1769.32   52.29
   1   3  -1 1654.73   51.19
  -1  -3  -1 1740.63   52.49
   1   3  -1 1775.32   52.49
   1   3  -1 1683.73   52.39
   1  -3   1 1700.73   52.59
   1  -3   1 1748.72   51.49
   1   3  -1 1767.92   51.79
   1   3  -1 1764.72   51.19
   1  -3   1 1754.32   52.19
  -1   3   1 1686.43   52.49
  -1   3   1 1756.72   51.39
  -1   3   1 1777.42   51.49
   1  -3  -1 1728.93   52.69
  -1  -3   1 1720.53   50.99
   1   3   1 1722.03   52.39
   1  -3  -1 1722.23   51.19
  -1  -3   1 1719.03   51.69
  -1   3  -1 1815.22   51.79
   1  -3  -1 1767.82   51.59
   1  -3  -1 1681.73   51.09
  -1   3  -1 1707.63   51.69
   1  -3  -1 1694.23   50.99
  -1   3  -1 1674.93   52.49
  -1   3  -1 1698.03   50.39
   1   3   1 1738.63   50.69
  -1   3  -1 1673.63   51.99
  -1   3  -1 1759.42   51.29
  -1  -3   1 1758.92   52.49
  -1  -3   1 1709.53   51.39
  -1   3  -1 1675.13   51.79
  -1  -3   1 1755.32   52.59
   1   3   1 1728.13   52.39
   1  -3  -1 1701.03   52.49
   1   3   1 1748.03   51.69
  -1  -3   1 1763.62   51.39
   1   3   1 1713.63   50.79
   1   3   1 1790.42   52.49
   1   3   1 1709.53   50.49
   1   3   1 1726.63   51.89
  -2   3   1   48.90    3.70
  -2  -3  -1   54.39    2.90
  -2   3   1   52.39    3.60
   2  -3   1   47.20    2.80
   2   3  -1   53.99    3.10
   2   3  -1   59.09    3.10
  -2  -3  -1   52.49    4.40
   2  -3   1   52.39    3.50
   2   3  -1   54.99    4.40
   2  -3   1   50.79    2.60
   2  -3   1   52.09    4.40
  -2   3   1   45.50    4.20
  -2  -3  -1   48.70    4.00
   2   3  -1   45.80    4.30
  -2  -3  -1   48.60    3.20
   2   3  -1   49.99    2.50
  -2  -3  -1   48.90    2.50
   2  -3   1   48.10    3.60
   2  -3   1   52.89    4.50
   2  -3   1   47.10    4.40
   2   3  -1   51.79    3.30
   2   3  -1   45.20    3.10
  -2  -3  -1   61.49    4.80
  -2  -3  -1   51.09    2.50
  -2   3   1   50.29    3.70
  -2   3   1   50.19    4.00
  -2   3   1   51.59    3.10
   2   3  -1   47.30    3.80
  -2   3   1   42.80    4.10
  -2  -3  -1   55.09    2.90
  -2   3   1   51.99    4.30
   2  -3   1   46.30    3.80
   2   3  -1   54.19    4.40
   2  -3   1   56.59    4.10
   2   3  -1   51.79    4.30
   2   3  -1   48.10    3.20
  -2   3   1   44.20    3.80
   2  -3  -1   52.79    3.50
   2   3   1   54.79    4.00
   2  -3  -1   45.70    3.10
  -2   3  -1   52.29    4.20
   2  -3  -1   40.30    4.10
  -2  -3   1   49.99    3.90
   2  -3  -1   47.30    3.70
   2   3   1   54.19    2.90
  -2  -3   1   52.39    3.10
  -2   3  -1   53.59    2.80
  -2   3  -1   50.09    3.70
  -2  -3   1   52.69    3.00
  -2   3  -1   52.89    4.50
   2   3   1   59.69    3.10
  -2   3  -1   51.79    3.80
  -2  -3   1   51.59    3.90
  -2  -3   1   49.30    2.90
   2  -3  -1   53.29    4.50
   2   3   1   52.99    3.90
  -2   3  -1   48.00    4.20
  -2  -3   1   51.99    4.50
   2   3   1   50.59    2.80
   2  -3  -1   50.89    3.30
  -2  -3   1   46.30    2.80
  -2   3  -1   54.29    4.00
   2   3   1   55.79    3.40
   2  -3  -1   55.69    4.80
   2   3   1   57.39    4.40
   2   3   1   48.80    3.60
  -2  -3   1   49.30    3.20
   2   3   1   47.20    3.00
   2   3   1   48.20    2.90
  -2   3  -1   48.40    2.50
   3  -3   1  202.48    9.10
  -3  -3  -1  204.78    7.90
   3  -3   1  199.58    9.20
   3   3  -1  202.98    7.30
  -3  -3  -1  208.28    7.90
   3   3  -1  209.48    9.00
  -3  -3  -1  209.88    7.50
  -3   3   1  210.08    8.80
  -3  -3  -1  188.38    8.90
  -3   3   1  192.28    8.80
   3   3  -1  187.58    6.80
  -3  -3  -1  209.58    7.80
  -3   3   1  204.58    8.80
  -3  -3  -1  199.18    9.00
   3   3  -1  196.78    7.00
   3   3  -1  183.88    9.30
   3  -3   1  192.08    8.40
   3  -3   1  218.58    8.90
  -3   3   1  195.38    8.70
   3   3  -1  191.48    8.10
   3  -3   1  210.58    6.90
   3   3  -1  203.28    8.20
  -3   3   1  205.08    8.80
   3   3  -1  203.48    8.10
  -3   3   1  190.28    8.90
  -3   3   1  199.98    8.10
   3  -3   1  198.78    7.80
  -3   3   1  209.78    9.30
   3  -3   1  208.88    8.70
   3   3  -1  188.28    8.40
  -3  -3   1  192.48    8.90
   3   3   1  212.58    7.90
   3   3   1  200.98    7.90
   3  -3  -1  193.38    8.40
  -3  -3   1  201.08    8.90
   3   3   1  197.88    8.80
  -3  -3   1  199.88    7.30
   3  -3  -1  187.38    8.80
  -3  -3   1  210.18    8.30
  -3   3  -1  199.58    7.70
  -3   3  -1  194.28    9.00
  -3  -3   1  215.08    9.50
   3   3   1  198.58    7.90
   3   3   1  201.98    9.40
  -3   3  -1  198.98    8.80
  -3   3  -1  202.68    8.80
   3  -3  -1  184.58    8.50
  -3   3  -1  188.18    8.70
   3  -3  -1  190.18    9.20
   3   3   1  199.78    8.20
   3   3   1  191.98    7.50
   3  -3  -1  202.68    8.10
   3  -3  -1  184.88    8.30
  -3   3  -1  212.78    9.20
  -3   3  -1  197.68    8.90
   3   3   1  209.78    7.90
  -3  -3   1  194.38    7.60
   3   3   1  190.58    7.90
  -3  -3   1  200.48    7.80
  -3   3  -1  180.68    8.80
   3  -3  -1  196.68    9.30
  -4   3   1   49.50    5.10
   4  -3   1   39.60    5.00
  -4   3   1   53.69    4.50
   4  -3   1   39.30    4.50
  -4  -3  -1   42.60    4.70
  -4  -3  -1   49.00    3.90
  -4  -3  -1   50.89    3.60
   4  -3   1   42.30    2.80
   4   3  -1   43.20    3.50
   4   3  -1   36.60    4.60
   4   3  -1   38.70    3.90
   4   3  -1   45.10    4.20
   4   3  -1   41.00    4.00
   4  -3   1   44.10    4.70
  -4  -3  -1   49.60    4.20
  -4   3   1   46.60    4.70
   4   3  -1   40.90    5.00
  -4   3   1   41.20    4.70
   4  -3   1   40.50    4.70
  -4   3   1   45.40    4.70
   4  -3   1   44.20    4.00
   4   3  -1   43.90    2.70
  -4   3   1   44.90    4.60
  -4  -3  -1   43.90    4.70
  -4   3   1   44.10    4.60
  -4   3  -1   49.20    5.10
  -4  -3   1   41.50    4.40
   4   3   1   42.50    4.00
  -4   3  -1   41.60    4.50
   4  -3  -1   43.50    4.50
   4  -3  -1   39.80    4.60
   4  -3  -1   38.60    4.40
   4   3   1   50.29    5.10
   4  -3  -1   42.00    5.10
   4   3   1   37.40    4.90
   4   3   1   40.00    4.00
   4   3   1   50.09    4.30
  -4   3  -1   32.90    4.40
  -4  -3   1   50.19    4.70
  -4   3  -1   51.09    4.30
   4  -3  -1   37.70    4.60
   4  -3  -1   47.10    4.40
  -4  -3   1   43.10    3.90
  -4   3  -1   47.40    4.70
   4   3   1   49.99    4.30
  -4  -3   1   40.70    3.70
   4   3   1   42.90    3.90
   4   3   1   38.50    3.80
  -4   3  -1   39.10    4.50
  -4  -3   1   38.30    4.50
  -4  -3   1   37.80    3.80
   4   3   1   48.60    3.20
   4  -3  -1   44.20    2.50
  -4   3  -1   41.10    4.80
  -4  -3   1   43.70    3.30
   5   3  -1  433.96   16.20
  -5   3   1  420.56   17.10
   5   3  -1  428.06   13.80
  -5  -3  -1  427.56   16.00
  -5   3   1  419.66   16.40
   5   3  -1  428.06   17.00
   5   3  -1  419.76   16.20
   5  -3   1  401.66   15.80
  -5   3   1  430.16   17.20
   5  -3   1  423.16   17.40
  -5   3   1  429.46   16.80
   5   3  -1  423.66   16.30
  -5  -3  -1  454.75   17.30
   5  -3   1  401.76   17.00
   5  -3   1  425.36   16.90
   5  -3   1  421.26   16.90
  -5  -3  -1  427.26   15.60
  -5   3   1  468.95   17.30
  -5  -3  -1  416.56   15.60
   5   3  -1  443.06   17.70
  -5   3   1  433.56   16.80
  -5   3   1  426.16   14.10
   5   3  -1  446.36   16.30
  -5  -3  -1  404.46   16.40
   5   3  -1  423.06   15.30
   5   3   1  423.66   14.50
  -5  -3   1  405.16   15.90
   5  -3  -1  424.86   16.20
  -5  -3   1  418.46   15.70
   5  -3  -1  418.26   17.60
   5   3   1  434.86   16.10
   5  -3  -1  419.86   14.10
  -5   3  -1  417.76   16.70
   5   3   1  421.46   17.40
   5   3   1  422.46   16.10
   5  -3  -1  443.96   16.80
  -5  -3   1  444.66   16.70
  -5   3  -1  433.86   17.30
   5   3   1  452.05   16.20
   5  -3  -1  437.56   17.30
  -5  -3   1  424.56   16.30
  -5   3  -1  428.36   16.20
   5   3   1  407.66   16.40
  -5   3  -1  412.76   17.00
   5  -3  -1  456.15   17.20
  -5  -3   1  431.06   17.00
  -5   3  -1  422.36   14.70
  -5   3  -1  419.46   17.20
  -5   3  -1  417.86   16.90
   5  -3  -1  419.06   16.70
   5   3   1  432.26   16.20
  -5  -3   1  411.36   15.10
   5   3   1  417.36   16.90
   5   3   1  416.86   15.60
   6   3  -1    1.60    1.50
  -6  -3  -1    2.20    2.50
   6  -3   1    3.20    2.90
  -6   3   1    0.40    2.70
  -6  -3  -1    1.10    2.10
   6  -3   1   -1.50    2.50
   6   3  -1   -0.20    2.40
   6   3  -1   -2.40    3.20
  -6  -3  -1   -2.40    2.30
  -6   3   1    0.30    3.00
   6  -3   1    3.60    3.20
   6  -3   1   -0.10    3.00
   6   3  -1   -2.10    2.80
  -6   3   1   -3.70    2.00
  -6  -3  -1   -2.10    2.80
  -6  -3  -1    1.20    2.20
   6   3  -1    3.50    3.10
  -6   3   1    1.80    1.50
   6  -3   1   -2.60    3.10
   6  -3   1    1.20    1.90
   6   3  -1    2.30    2.80
  -6   3   1   -2.90    2.40
   6   3  -1    0.60    2.20
  -6   3   1    2.40    2.80
  -6   3  -1   -1.30    2.60
  -6   3  -1   -5.60    1.90
   6  -3  -1    1.20    2.90
   6  -3  -1    1.20    3.40
  -6   3  -1    1.00    2.80
   6  -3  -1   -0.70    3.00
  -6  -3   1    0.30    2.50
  -6  -3   1   -1.40    2.10
  -6   3  -1    1.90    1.70
  -6   3  -1    0.00    2.90
  -6  -3   1   -1.40    1.40
   6   3   1    0.50    2.30
   6  -3  -1    3.90    3.00
  -6  -3   1   -0.20    2.30
   6   3   1   -1.60    2.30
  -6  -3   1    1.10    2.60
   6  -3  -1   -1.00    1.80
  -6   3  -1    2.70    3.00
   6   3   1   -2.50    2.70
  -6   3  -1   -1.00    2.50
   6   3   1   -0.90    2.80
   6  -3  -1    4.20    3.20
   6   3   1   -2.70    2.50
   6  -3  -1    1.80    2.80
   6   3   1   -1.90    2.40
   6   3   1   -4.40    2.50
   7  -3   1   98.69    8.50
  -7  -3  -1   94.89    6.90
   7  -3   1   91.79    8.70
   7  -3   1   89.19    8.60
   7   3  -1   88.09    7.80
   7  -3   1   87.79    8.60
  -7  -3  -1   93.79    8.70
   7   3  -1   94.89    8.30
   7   3  -1  108.29    9.60
   7   3  -1   97.89    8.50
  -7  -3  -1   85.69    6.20
   7  -3   1  105.99    8.70
  -7  -3  -1   95.29    8.10
  -7   3   1   85.29    8.30
  -7  -3  -1   76.29    7.30
  -7   3   1   82.19    8.30
   7   3  -1  100.39    7.00
  -7   3   1   84.29    5.10
   7  -3   1   95.19    6.20
  -7   3   1  103.59    8.50
   7  -3   1   77.49    7.80
   7   3  -1   86.19    8.50
  -7   3   1   80.99    8.20
   7  -3  -1   87.69    8.20
   7   3   1   96.79    8.90
   7  -3  -1   85.19    8.70
   7   3   1   99.49    7.40
   7   3   1   97.59    7.20
   7  -3  -1   82.59    8.50
  -7  -3   1  104.09    7.80
  -7   3  -1   89.99    8.60
   7   3   1   90.69    8.00
  -7   3  -1   89.69    7.60
   7  -3  -1  103.49    8.80
   7  -3  -1   87.89    5.80
   7  -3  -1   87.79    8.40
   7   3   1   89.29    7.80
  -7  -3   1  102.19    6.90
  -7   3  -1   82.49    8.60
  -7   3  -1   79.19    5.40
   7   3   1   92.39    9.00
   7  -3  -1   77.19    7.90
  -7  -3   1   95.89    8.10
  -7   3  -1   96.99    8.90
  -7  -3   1   99.99    8.80
  -8  -3  -1   88.79    8.40
   8  -3   1  105.89   10.20
  -8  -3  -1  111.19    8.40
  -8  -3  -1   83.79    8.90
  -8  -3  -1  104.59    7.00
   8   3  -1  117.19    9.90
   8  -3   1  109.89    9.40
   8  -3   1   88.59    9.00
  -8   3   1   99.69    9.60
  -8   3   1   84.89    9.10
   8  -3   1  108.89   10.10
   8  -3   1   95.59    6.90
  -8   3   1   80.69    8.70
   8   3  -1   90.99    8.40
  -8   3   1  105.79    8.80
   8  -3   1  103.99    9.50
   8   3  -1   97.79    9.60
  -8  -3  -1  106.39    7.90
  -8   3   1  107.59    5.90
   8   3  -1  100.39    8.30
   8   3  -1   82.99    9.00
   8  -3   1  106.69    9.60
  -8   3  -1   88.59    9.50
   8   3   1   97.79    9.70
  -8  -3   1   84.49    7.60
  -8  -3   1   98.19    8.90
   8   3   1   76.99    8.80
  -8   3  -1   98.99    6.20
  -8  -3   1  112.59    9.10
   8   3   1   98.79    8.40
  -8   3  -1   98.59    9.70
   8   3   1   87.99    8.50
   8  -3  -1   97.59    9.90
   8   3   1   97.19    8.80
   8  -3  -1   93.49    8.80
  -8   3  -1   94.59    9.60
  -8   3  -1  102.09    7.50
   8  -3  -1   93.09    9.10
   8  -3  -1  103.69    9.10
   8  -3  -1  106.39   10.10
   8  -3  -1   88.49    6.60
   8  -3  -1  101.19    9.90
  -8  -3   1   82.79    8.90
  -9   3   1    2.30    3.80
   9  -3   1   -0.80    3.60
   9  -3   1    5.70    3.80
   9  -3   1   12.50    5.40
  -9  -3  -1    4.20    3.90
  -9  -3  -1    3.40    2.90
  -9  -3  -1    7.30    3.80
   9  -3   1   -0.50    3.80
   9  -3   1    1.20    4.00
  -9   3   1   -0.40    2.40
   9   3  -1    1.50    4.50
  -9   3   1   -5.60    2.60
   9   3  -1    5.30    4.50
   9  -3   1    4.90    3.10
   9  -3   1   -2.70    3.50
   9   3  -1    5.60    3.90
  -9   3   1    5.50    4.70
  -9   3   1    1.40    4.30
  -9  -3  -1    7.30    4.00
   9   3  -1    5.40    3.70
   9  -3  -1   -2.90    2.80
  -9   3  -1    0.00    3.70
   9   3   1   -2.50    3.40
  -9  -3   1   -0.30    2.90
   9   3   1    8.20    5.10
   9  -3  -1    2.00    4.30
  -9  -3   1   -1.30    2.90
   9   3   1    0.80    3.10
   9   3   1    6.90    4.50
   9  -3  -1   -1.40    3.60
   9   3   1    0.50    3.60
  -9   3  -1    1.20    3.90
   9  -3  -1    9.00    4.40
  -9  -3   1   -0.10    2.80
  -9   3  -1   -2.90    2.60
   9  -3  -1    9.90    4.90
  -9   3  -1   -0.70    3.70
  -9   3  -1    1.00    2.40
   9  -3  -1    0.90    4.00
  -9  -3   1    4.70    3.90
   9  -3  -1    1.10    3.70
 -10   3   1   54.39    7.20
 -10  -3  -1   64.09    8.10
  10  -3   1   53.59    7.90
  10   3  -1   66.19    7.80
  10  -3   1   45.50    7.60
  10   3  -1   57.99    8.60
 -10  -3  -1   47.70    7.20
  10  -3   1   58.49    8.30
  10   3  -1   52.89    8.70
 -10  -3  -1   61.29    8.70
 -10  -3  -1   41.70    5.90
  10  -3   1   60.29    9.00
  10  -3   1   63.59    8.50
 -10   3   1   66.89    9.30
 -10   3   1   58.09    8.80
  10  -3   1   82.69   10.30
  10  -3   1   57.79    6.70
 -10   3   1   58.59    9.20
  10   3  -1   53.89    8.80
 -10   3  -1   53.49    8.40
 -10   3  -1   47.10    8.00
 -10  -3   1   49.20    6.40
  10  -3  -1   58.99    6.50
  10   3   1   58.99    8.50
  10  -3  -1   49.10    8.10
 -10  -3   1   59.99    8.40
 -10   3  -1   65.19    7.40
  10  -3  -1   53.89    8.50
 -10  -3   1   66.99    7.90
  10   3   1   56.29    7.90
  10  -3  -1   50.79    7.80
  10   3   1   41.60    6.90
  10  -3  -1   57.29    8.60
 -10   3  -1   44.90    8.00
  10  -3  -1   58.59    8.60
  10  -3  -1   61.59    8.20
  10   3   1   68.19    9.60
 -10  -3   1   76.09    9.50
  10   3   1   55.89    8.60
  11   3  -1   13.90    5.90
  11  -3   1    6.10    5.30
 -11   3   1   -1.20    4.60
  11   3  -1   11.60    6.30
  11   3  -1   19.00    6.60
  11  -3   1   21.90    6.60
  11  -3   1   19.60    6.90
 -11   3   1    8.10    4.30
  11  -3   1   12.40    6.40
  11   3  -1   20.80    5.20
 -11  -3  -1    8.50    5.00
  11  -3   1    9.30    5.50
 -11   3   1    8.00    5.60
 -11  -3  -1   22.10    5.80
 -11  -3  -1    8.20    4.90
  11  -3  -1   18.10    6.60
  11  -3  -1   17.10    5.90
  11  -3  -1    8.10    5.40
 -11   3  -1    6.70    5.20
 -11  -3   1   13.20    5.40
  11   3   1   17.60    6.60
 -11  -3   1    2.90    4.60
  11   3   1    9.30    4.60
 -11  -3   1    8.00    4.00
  11   3   1   17.60    6.40
 -11   3  -1   17.90    6.70
 -11   3  -1   15.20    4.80
 -11  -3   1    5.70    4.90
  11   3   1    2.20    6.00
  11  -3  -1    5.90    5.30
  11  -3  -1   15.50    6.20
  12  -3   1    3.00    6.10
 -12   3   1    0.90    4.20
 -12   3   1    5.20    5.60
  12   3  -1   16.60    5.90
  12  -3   1   14.20    6.90
  12  -3   1    6.20    5.90
  12   3  -1    9.00    6.00
 -12  -3  -1   -1.30    4.80
  12  -3   1    2.00    5.30
 -12   3   1   10.70    6.00
  12  -3   1    7.10    5.50
  12   3  -1    5.00    5.70
  12   3  -1    8.60    6.30
 -12  -3  -1    6.00    5.30
 -12  -3   1   10.30    6.00
  12  -3  -1   10.30    5.80
  12   3   1    9.90    6.70
  12   3   1    4.90    6.40
  12   3   1    6.00    5.20
  12  -3  -1   13.00    5.70
 -12   3  -1   16.50    6.90
  12  -3  -1    3.00    5.40
  12  -3  -1   15.80    6.90
  12  -3  -1   10.10    6.30
  12   3   1    4.90    4.70
 -12   3  -1    3.20    6.20
  13  -3   1   41.20    9.10
  13  -3   1   44.10   10.00
 -13   3   1   41.20    9.40
  13  -3   1   35.10    8.30
 -13   3   1   28.30    7.40
 -13  -3  -1   35.90    8.40
  13   3  -1   50.19   10.00
  13   3  -1   37.90    9.10
  13   3  -1   52.69   10.60
 -13   3   1   38.70    9.20
  13  -3   1   40.00    9.60
 -13   3  -1   27.30    8.30
  13   3   1   28.20    7.50
 -13   3  -1   33.70    8.00
  13  -3  -1   33.50    8.60
 -13   3  -1   48.00    9.40
  13   3   1   36.60    8.60
  13   3   1   31.20    9.30
  13  -3  -1   34.10    9.00
  13  -3  -1   34.20    8.70
  13   3   1   24.10    7.90
 -13  -3   1   18.50    6.80
  13  -3  -1   30.10    7.90
  14   3  -1   -5.40    6.50
 -14   3   1   -0.40    6.70
  14  -3   1   -2.00    6.30
 -14   3   1    6.80    7.30
 -14   3   1   -1.60    4.70
  14  -3   1    1.30    7.60
  14   3  -1   -0.70    6.20
  14   3  -1    3.40    7.10
  14  -3   1    6.90    7.30
  14  -3   1   11.60    7.20
 -14  -3  -1   -3.20    4.90
 -14   3  -1    4.50    6.30
  14   3   1   15.90    7.90
 -14  -3   1   -5.10    4.70
  14  -3  -1    6.90    6.50
  14  -3  -1    6.60    7.20
 -14   3  -1    7.70    7.30
  14  -3  -1   -1.80    6.10
 -14   3  -1  -12.00    4.60
  14   3   1    0.40    6.60
  14   3   1   -5.20    5.90
   0  -4   1  952.00   28.30
   0   4  -1  952.50   27.90
   0   4   1  955.80   31.40
   0   4  -1  938.81   29.30
   0  -4   1  934.81   28.00
   0   4  -1  913.31   28.60
   0  -4  -1  936.41   27.50
   0   4   1  954.10   28.20
   0   4  -1  891.11   28.70
   0   4  -1  907.11   28.80
   0   4   1  953.40   29.20
   0  -4  -1  889.11   29.80
   0   4   1  940.61   28.00
   0  -4   1  873.51   28.60
   0   4   1  937.71   29.50
   0   4  -1  970.70   29.80
   0   4   1  963.20   28.40
   0  -4  -1  910.11   28.20
   0  -4   1  888.41   29.70
   0   4  -1  932.21   29.80
   0   4   1  951.50   29.80
   0  -4   1  952.40   29.40
   0   4  -1  884.81   28.50
  -1   4   1   27.50    3.60
  -1  -4  -1   22.20    3.40
  -1   4   1   29.00    2.30
   1   4  -1   27.70    3.60
   1  -4   1   31.10    2.70
  -1   4   1   26.50    3.30
   1   4  -1   24.60    2.40
   1  -4   1   25.70    2.70
   1  -4   1   23.30    3.50
  -1  -4  -1   26.70    3.30
  -1   4   1   25.70    2.50
   1   4  -1   24.90    3.00
  -1   4   1   28.90    2.70
   1   4  -1   26.60    2.40
   1   4  -1   29.90    3.10
   1   4  -1   27.10    2.50
   1  -4   1   27.20    2.60
   1   4  -1   28.50    2.50
  -1   4   1   27.20    2.70
   1  -4   1   28.80    2.70
  -1   4   1   24.60    2.30
  -1  -4   1   24.30    3.20
  -1   4  -1   29.80    3.00
   1  -4  -1   24.80    2.10
   1  -4  -1   26.30    3.70
   1   4   1   29.40    2.90
   1   4   1   27.50    3.10
  -1  -4   1   30.20    2.30
  -1  -4   1   30.20    2.60
   1  -4  -1   29.60    2.40
   1  -4  -1   24.90    2.60
  -1  -4   1   28.10    2.60
   1   4   1   25.60    1.80
   1   4   1   30.60    2.20
  -1  -4   1   21.90    3.30
   1   4   1   26.30    2.10
  -1  -4   1   30.40    3.30
   1  -4  -1   25.40    2.00
   1   4   1   27.10    3.30
  -1   4  -1   30.10    3.70
  -1   4  -1   26.90    3.20
  -1   4  -1   25.90    2.50
  -1   4  -1   28.10    1.60
  -1   4  -1   28.60    2.90
  -1   4  -1   24.90    2.70
   2  -4   1   29.60    2.40
   2  -4   1   26.80    3.00
  -2   4   1   27.60    3.20
   2   4  -1   29.10    2.90
  -2   4   1   25.20    1.80
   2   4  -1   30.30    3.20
  -2  -4  -1   27.00    3.70
  -2   4   1   27.00    3.30
   2   4  -1   30.60    2.70
   2   4  -1   29.40    2.70
  -2  -4  -1   23.60    2.20
   2  -4   1   26.20    3.20
   2   4  -1   29.20    2.80
   2   4  -1   24.10    3.60
  -2  -4  -1   26.90    2.20
  -2  -4  -1   25.40    3.50
   2  -4   1   29.10    3.10
   2  -4   1   27.80    2.20
  -2  -4  -1   23.70    1.50
  -2   4   1   27.70    2.50
  -2   4   1   25.80    3.00
   2  -4   1   22.80    3.50
  -2   4   1   28.50    3.80
  -2  -4  -1   26.50    3.00
  -2   4   1   25.10    3.00
  -2  -4  -1   24.90    3.10
   2   4  -1   26.10    2.80
   2  -4   1   24.60    3.80
  -2   4   1   28.60    3.20
   2   4  -1   25.00    2.10
  -2  -4   1   25.10    3.60
  -2   4  -1   30.00    2.20
   2  -4  -1   26.70    2.90
  -2  -4   1   24.60    2.70
  -2   4  -1   22.90    3.00
   2  -4  -1   28.30    2.80
  -2  -4   1   27.30    2.70
  -2   4  -1   24.20    2.20
   2   4   1   22.20    3.50
  -2  -4   1   28.90    3.20
   2  -4  -1   27.70    3.20
   2   4   1   28.20    2.40
   2  -4  -1   22.00    3.80
   2   4   1   28.20    2.40
  -2  -4   1   25.60    2.30
   2   4   1   31.90    3.30
   2   4   1   28.50    2.70
  -2   4  -1   20.30    2.90
  -2   4  -1   26.80    3.20
   2  -4  -1   29.40    3.00
   2   4   1   26.80    3.10
  -2   4  -1   18.20    3.40
   2   4   1   30.50    2.30
  -2   4  -1   28.20    3.40
   3  -4   1  186.18    8.70
  -3  -4  -1  203.28    7.20
   3  -4   1  190.98    8.50
  -3   4   1  194.38    9.00
   3   4  -1  197.38    7.50
  -3   4   1  201.78    8.00
   3  -4   1  211.78    9.90
   3   4  -1  200.08    8.20
   3  -4   1  183.18    9.20
   3   4  -1  201.18    9.00
   3   4  -1  197.28    7.20
  -3  -4  -1  207.68    8.10
   3   4  -1  217.08    8.40
  -3  -4  -1  202.18    7.80
  -3   4   1  185.38    9.00
  -3   4   1  194.08    8.90
   3   4  -1  193.58    9.80
   3   4  -1  191.68    7.50
  -3  -4  -1  194.98    9.40
   3   4  -1  203.58    8.30
  -3   4   1  192.08    9.10
   3  -4   1  190.88    7.60
  -3   4   1  195.38    9.60
  -3  -4  -1  201.08    9.50
  -3   4   1  199.18    8.80
   3  -4   1  204.88    8.90
   3  -4   1  199.68    9.90
   3  -4   1  196.18    6.90
  -3   4   1  202.98    9.50
   3   4   1  200.18    7.90
   3   4   1  211.18    7.90
  -3  -4   1  198.78    7.60
   3  -4  -1  201.98    9.70
  -3  -4   1  210.78    8.30
  -3   4  -1  190.88    7.50
  -3   4  -1  191.88    9.50
  -3   4  -1  190.78    9.00
   3   4   1  194.18    8.00
   3   4   1  212.98    9.10
   3   4   1  200.28    9.80
  -3   4  -1  198.78    9.20
   3   4   1  206.68    8.00
  -3   4  -1  203.98    9.30
   3   4   1  200.98    7.90
   3  -4  -1  186.18    7.90
  -3  -4   1  185.18    9.30
  -3  -4   1  184.08    7.30
  -3   4  -1  185.68    9.30
  -3  -4   1  207.18    7.80
  -3   4  -1  196.18    9.00
   3  -4  -1  201.38    9.10
   3  -4  -1  209.18   10.00
   3  -4  -1  196.98    8.40
   3  -4  -1  199.68    8.60
   4  -4   1    1.50    1.20
  -4  -4  -1    2.40    1.70
   4  -4   1   -1.00    2.80
   4   4  -1    2.00    2.10
  -4   4   1    1.40    2.10
  -4  -4  -1    1.80    2.60
   4  -4   1    2.10    2.20
  -4   4   1    0.40    2.20
  -4   4   1    0.50    2.20
   4   4  -1    0.20    2.60
  -4   4   1    0.60    2.30
   4  -4   1   -0.30    1.70
   4   4  -1    0.60    1.50
   4   4  -1    1.60    1.80
   4   4  -1   -0.20    1.40
   4  -4   1   -3.20    2.50
   4   4  -1    2.60    1.90
   4  -4   1    0.80    2.30
   4  -4   1    4.70    2.60
  -4   4   1   -1.00    2.40
  -4   4   1   -1.60    2.00
  -4  -4  -1   -0.80    1.40
   4   4  -1    0.70    1.00
   4   4  -1    2.70    2.50
  -4  -4  -1   -1.80    2.10
  -4   4   1    5.00    2.90
  -4  -4  -1   -0.40    1.50
  -4   4  -1    2.50    2.50
   4   4   1   -0.70    1.00
  -4   4  -1    0.70    2.40
  -4  -4   1    0.00    2.20
   4   4   1    0.30    1.70
  -4   4  -1    2.20    2.30
   4   4   1    1.00    1.60
   4  -4  -1    2.20    2.80
  -4   4  -1   -1.10    2.30
   4   4   1   -2.80    2.50
   4   4   1   -1.00    1.60
  -4  -4   1   -1.10    1.50
  -4   4  -1   -2.50    2.00
   4  -4  -1   -1.20    2.10
  -4  -4   1    3.60    2.00
   4   4   1   -0.80    2.30
  -4   4  -1    1.30    2.20
   4  -4  -1    1.60    1.90
   4  -4  -1   -0.30    2.10
  -4   4  -1    1.30    1.80
   4   4   1    0.60    1.70
   4   4   1    2.20    1.80
  -4  -4   1    2.80    1.40
   4  -4  -1   -0.20    2.70
   4  -4  -1    0.00    2.10
   4   4   1   -1.50    1.70
  -4  -4   1    3.60    2.70
  -5   4   1   99.49    6.80
   5   4  -1   91.69    6.30
   5   4  -1   92.79    6.30
   5  -4   1  107.99    7.90
  -5   4   1   88.39    7.30
   5  -4   1  101.09    8.20
   5  -4   1  100.49    6.90
  -5   4   1   89.49    7.70
  -5   4   1   91.19    7.90
  -5  -4  -1   82.89    5.30
   5  -4   1   95.19    6.20
  -5   4   1   80.69    7.40
   5  -4   1   92.49    4.30
   5  -4   1   96.39    8.20
  -5   4   1  109.59    7.10
  -5  -4  -1  103.79    6.30
   5   4  -1   87.49    4.40
   5   4  -1   93.59    8.30
  -5  -4  -1   91.99    5.90
   5   4  -1   89.39    5.30
   5  -4   1   88.89    6.80
   5   4  -1  100.29    7.10
  -5  -4  -1   83.59    7.30
  -5  -4  -1   97.69    7.10
   5   4  -1   83.09    6.10
   5  -4  -1   92.89    6.80
  -5  -4   1   95.19    5.80
   5   4   1   94.99    5.00
  -5  -4   1   93.09    6.90
  -5  -4   1   88.39    7.60
  -5   4  -1   88.09    7.60
   5   4   1   80.09    7.20
   5   4   1   99.09    5.80
  -5  -4   1   98.49    6.30
  -5   4  -1  101.99    8.30
   5   4   1   85.29    5.90
   5   4   1   91.99    6.10
  -5   4  -1   86.79    6.70
   5   4   1   88.69    5.90
  -5   4  -1  100.79    6.90
   5  -4  -1   83.49    6.50
   5   4   1   92.29    8.30
   5  -4  -1   95.39    6.20
   5   4   1   99.19    6.20
  -5  -4   1   86.49    5.10
   5  -4  -1   91.29    3.70
  -5   4  -1   85.09    6.30
   5  -4  -1   80.79    7.40
   5  -4  -1  101.29    8.10
   5  -4  -1   98.69    8.30
   5  -4  -1   97.49    3.90
  -5   4  -1   91.79    7.10
   6  -4   1    3.10    3.60
  -6   4   1   -3.30    2.70
  -6  -4  -1    1.50    2.10
   6   4  -1    0.80    2.30
   6   4  -1    0.70    2.60
  -6  -4  -1    5.30    3.20
   6  -4   1    1.40    2.80
   6   4  -1    0.40    3.50
   6   4  -1    1.40    2.10
  -6   4   1    2.70    3.00
   6   4  -1    0.10    1.50
   6  -4   1   -0.50    1.50
   6   4  -1    1.00    3.10
  -6   4   1    0.30    2.60
   6  -4   1    0.60    3.50
   6  -4   1    1.30    2.80
  -6  -4  -1    4.80    2.80
   6  -4   1   -2.00    2.80
   6   4  -1    3.50    3.00
  -6   4   1    5.80    3.20
  -6  -4  -1    2.20    2.90
  -6   4   1    1.20    2.90
   6  -4   1   -0.40    1.70
   6  -4   1   -1.60    2.80
  -6   4   1    1.40    1.60
  -6   4   1   -0.40    3.10
  -6  -4   1   -0.20    2.70
   6  -4  -1    5.40    3.90
  -6  -4   1    3.20    2.70
   6   4   1    2.20    1.80
  -6  -4   1    3.80    2.30
   6   4   1    2.20    2.40
   6  -4  -1    6.20    3.20
   6  -4  -1   -1.10    1.50
   6  -4  -1   -2.90    3.30
  -6   4  -1    1.40    3.00
  -6  -4   1    0.50    2.70
   6  -4  -1    1.00    3.30
  -6   4  -1    0.60    2.40
   6   4   1    0.80    3.30
  -6   4  -1    7.60    3.70
  -6   4  -1    2.20    3.00
   6   4   1    1.10    2.60
   6  -4  -1   -0.60    2.60
   6   4   1   -1.20    2.30
   6  -4  -1    0.50    3.20
   6   4   1    0.10    2.40
   6  -4  -1    1.20    1.40
  -6   4  -1   -0.10    2.70
   6   4   1    2.30    2.90
  -6   4  -1    2.50    3.10
  -6  -4   1    4.50    2.60
   6   4   1   -0.90    3.10
  -6   4  -1   -1.50    1.70
   7  -4   1    3.50    3.80
   7   4  -1    7.90    3.40
   7  -4   1    3.10    3.50
  -7   4   1   -3.20    3.50
  -7  -4  -1    3.40    3.20
   7  -4   1    5.10    2.20
   7  -4   1   -1.40    3.20
  -7  -4  -1    0.10    2.80
   7   4  -1    3.90    1.80
  -7  -4  -1    7.50    2.70
  -7   4   1    1.80    1.90
  -7   4   1    0.20    3.00
   7   4  -1    0.50    3.60
   7  -4   1    5.20    2.30
   7  -4   1    2.60    4.20
  -7  -4  -1   -3.40    3.40
   7   4  -1    4.20    3.40
   7   4  -1    8.30    4.20
  -7   4   1    2.40    3.90
   7   4  -1    8.10    3.20
  -7   4   1   -0.30    3.30
   7  -4   1    9.40    4.10
   7  -4   1   -0.70    3.10
   7   4   1    9.30    4.30
  -7  -4   1    3.80    3.90
   7   4   1    4.00    2.30
  -7  -4   1    6.30    3.20
  -7  -4   1    5.10    2.90
   7   4   1    5.60    3.60
   7   4   1   -3.80    3.70
   7   4   1    2.20    2.90
   7  -4  -1    3.60    3.60
   7  -4  -1    2.60    4.00
   7  -4  -1    5.10    3.70
  -7   4  -1    1.80    3.50
   7   4   1    0.50    2.90
   7  -4  -1    8.60    3.80
  -7  -4   1    2.00    3.20
  -7   4  -1   -2.20    3.00
  -7   4  -1    5.20    2.30
   7  -4  -1    6.60    4.30
  -7   4  -1    3.90    3.70
   7   4   1    4.30    3.20
   7  -4  -1    6.00    3.50
  -7  -4   1    1.00    2.90
   7  -4  -1    6.20    2.20
  -7   4  -1    5.10    3.00
   8  -4   1   -2.80    2.30
   8  -4   1    4.30    3.80
  -8   4   1   -1.60    3.20
   8   4  -1   -0.10    3.90
  -8  -4  -1   -5.20    3.60
   8  -4   1    3.50    4.00
  -8   4   1   -0.50    3.80
  -8   4   1   -6.80    2.80
  -8  -4  -1   -4.20    2.90
   8   4  -1    4.40    4.30
   8  -4   1    4.20    3.80
   8   4  -1   -4.10    2.70
   8  -4   1    0.70    4.20
  -8  -4  -1    0.20    3.10
  -8   4   1   -5.10    2.70
   8  -4   1   -2.30    4.10
  -8   4   1    2.90    2.00
   8   4  -1   -2.60    3.70
   8  -4   1   -5.00    3.50
  -8   4  -1    0.70    3.50
  -8  -4   1    0.80    3.10
   8   4   1   -0.90    3.50
   8  -4  -1   -2.20    2.20
  -8  -4   1   -0.30    3.10
  -8   4  -1   -6.20    3.00
  -8   4  -1    2.30    4.10
  -8  -4   1    0.00    3.50
   8   4   1    1.20    3.10
   8   4   1   -0.70    3.90
   8   4   1   -1.80    2.90
  -8   4  -1   -0.50    2.00
   8  -4  -1   14.50    5.00
   8  -4  -1   -4.20    3.00
  -8  -4   1    1.50    3.00
   8  -4  -1   -1.40    4.10
  -8   4  -1   -1.50    2.90
   8  -4  -1    4.80    4.30
   8   4   1    5.00    4.30
   8  -4  -1    4.70    4.00
   8  -4  -1    1.10    4.00
   9   4  -1   53.19    7.80
  -9   4   1   51.99    7.60
  -9  -4  -1   51.39    7.00
   9   4  -1   45.20    5.90
  -9   4   1   40.00    7.70
  -9  -4  -1   56.89    8.10
   9  -4   1   61.59    8.60
  -9  -4  -1   45.50    6.90
  -9   4   1   41.00    6.50
  -9   4   1   49.00    7.80
   9  -4   1   44.40    5.10
   9  -4   1   42.20    7.30
   9  -4   1   56.49    8.50
   9  -4   1   33.60    6.80
   9  -4   1   60.89    7.40
   9  -4   1   43.10    7.60
   9   4  -1   46.30    7.40
   9   4  -1   55.69    8.30
  -9   4  -1   41.70    6.30
   9   4   1   50.49    7.90
  -9  -4   1   50.79    7.50
   9  -4  -1   35.40    7.50
   9   4   1   54.39    7.40
   9  -4  -1   33.50    6.80
   9   4   1   49.60    8.00
   9  -4  -1   58.49    8.30
   9  -4  -1   47.20    7.10
   9  -4  -1   45.80    7.50
  -9  -4   1   41.70    6.20
   9   4   1   48.10    6.40
   9  -4  -1   53.99    5.20
  -9   4  -1   45.70    4.90
  -9   4  -1   53.19    7.70
  -9  -4   1   45.00    6.80
   9   4   1   66.59    8.50
  -9  -4   1   54.39    7.20
   9  -4  -1   53.89    8.10
  -9   4  -1   32.90    7.20
  -9   4  -1   60.79    8.30
  10  -4   1    5.60    5.00
 -10   4   1    0.80    4.20
  10   4  -1   17.00    6.10
 -10  -4  -1    4.00    4.00
  10   4  -1    7.40    5.30
 -10  -4  -1    9.70    4.70
 -10   4   1   14.70    4.90
 -10   4   1   -3.60    4.10
  10   4  -1   18.60    4.90
  10   4  -1   13.20    5.20
  10  -4   1    3.60    5.20
 -10  -4  -1   10.00    4.80
  10  -4   1   13.10    5.70
  10  -4   1    9.40    5.20
  10  -4   1    3.70    4.80
 -10   4   1    5.50    4.90
 -10   4  -1   12.60    5.40
  10   4   1   10.80    5.40
 -10   4  -1    6.80    5.30
 -10   4  -1    5.10    4.10
  10  -4  -1   -0.80    5.00
 -10  -4   1    5.60    3.70
 -10  -4   1    5.70    4.90
 -10   4  -1    7.80    5.00
  10  -4  -1   11.90    5.80
  10   4   1   11.80    4.70
  10  -4  -1    3.40    4.10
 -10  -4   1   14.30    5.20
  10   4   1    8.80    5.10
 -10  -4   1   15.10    5.20
  10  -4  -1    3.40    5.20
  10   4   1    4.60    5.10
  10  -4  -1    8.80    5.20
 -11   4   1   11.10    6.30
  11   4  -1   12.50    6.50
  11  -4   1    5.20    5.60
  11   4  -1    8.20    5.30
  11  -4   1   13.00    6.10
  11  -4   1    7.70    5.80
 -11   4   1    4.50    5.30
 -11   4   1   11.70    4.70
 -11  -4  -1   14.90    5.90
 -11  -4  -1   13.90    5.80
  11   4  -1   -1.10    5.20
  11  -4   1   13.30    5.30
  11   4  -1    0.40    4.10
  11  -4   1   11.40    5.80
  11  -4  -1    4.10    5.50
 -11   4  -1    5.70    5.10
  11  -4  -1    2.10    5.10
  11   4   1    4.30    5.20
  11  -4  -1    8.90    5.60
 -11   4  -1   13.10    6.70
  11   4   1    3.90    5.70
 -11  -4   1    2.10    4.60
 -11   4  -1    7.00    4.50
 -11  -4   1    1.70    4.10
  11  -4  -1   17.10    5.70
  11   4   1   13.40    5.20
  11  -4  -1    5.60    5.70
  11   4   1    3.30    6.00
  12  -4   1    4.40    5.80
 -12  -4  -1    2.90    4.90
  12   4  -1    2.60    5.60
 -12   4   1    7.20    4.40
  12  -4   1    6.40    5.70
  12  -4   1   -1.50    5.60
  12   4  -1   -0.50    5.50
  12  -4   1    4.10    5.50
  12  -4   1   -6.30    5.20
 -12  -4  -1   -2.50    4.20
  12   4  -1    1.60    5.90
 -12   4   1    5.90    5.50
 -12   4   1    1.90    5.00
  12  -4  -1    9.00    6.00
 -12   4  -1   -3.40    4.90
  12  -4  -1   -2.20    5.40
  12  -4  -1    8.70    5.70
  12   4   1   -3.80    5.30
  12   4   1   12.00    6.60
 -12  -4   1    0.60    4.30
 -12   4  -1    7.10    5.80
  12   4   1    5.00    5.90
  12  -4  -1   -2.30    4.90
  12  -4  -1    3.70    6.40
 -13   4   1   -5.00    6.00
 -13  -4  -1   -1.40    4.30
  13  -4   1   -2.70    6.10
  13  -4   1   -6.90    5.40
  13  -4   1   -0.50    6.10
  13   4  -1   -3.00    6.70
  13   4  -1   -0.40    6.10
  13  -4   1   13.40    6.90
  13   4  -1  -11.80    5.00
 -13   4   1    7.30    6.30
  13  -4   1   -2.30    5.00
  13  -4  -1   -2.70    6.10
  13  -4  -1   -9.50    5.90
 -13  -4   1    2.60    4.90
  13  -4  -1    7.70    6.40
  13   4   1   -4.80    5.50
 -13   4  -1    5.80    5.60
 -13   4  -1  -12.10    4.20
  13   4   1    4.20    6.30
  13  -4  -1   -0.80    5.50
  13   4   1   -0.70    7.20
 -14   4   1   -3.20    4.70
 -14  -4  -1    5.70    5.70
 -14   4   1    2.90    7.00
  14   4  -1   -2.80    5.80
  14  -4   1   -1.70    6.50
  14  -4   1    2.10    6.50
  14   4  -1   -0.90    7.60
  14  -4   1   -1.00    6.80
  14  -4  -1   13.90    7.30
  14   4   1   -1.10    6.40
 -14   4  -1   -6.70    4.50
 -14   4  -1    2.00    7.90
 -14   4  -1   -2.40    7.00
 -14  -4   1   -6.50    4.50
  14   4   1    1.20    6.80
   0  -5   1   -0.90    1.10
   0  -5  -1   -1.10    2.10
   0  -5   1    0.80    1.00
   0   5   1    2.30    1.70
   0  -5   1    0.50    1.40
   0   5  -1   -1.80    1.60
   0   5   1   -0.90    1.10
   0   5  -1   -0.50    1.40
   0   5  -1   -1.80    1.30
   0  -5  -1    0.20    1.10
   0   5  -1   -2.10    1.40
   0  -5   1   -0.50    0.60
   0   5   1   -0.30    2.40
   0   5  -1    2.50    1.20
   0   5   1   -1.10    1.10
   0   5   1   -1.10    1.40
   0  -5  -1    0.30    0.80
   0  -5   1    0.40    1.80
   0   5  -1    1.20    1.40
   0  -5   1   -2.00    2.00
   1   5  -1   71.69    4.00
  -1   5   1   63.69    4.10
   1   5  -1   68.49    5.30
   1  -5   1   72.49    4.60
  -1  -5  -1   73.59    6.20
   1  -5   1   60.49    5.70
   1   5  -1   71.59    4.10
   1  -5   1   66.59    3.80
   1  -5   1   78.29    4.50
   1  -5   1   63.09    4.00
  -1   5   1   69.29    5.90
  -1   5   1   69.39    3.60
  -1   5   1   71.89    4.10
   1   5  -1   67.89    4.90
  -1  -5  -1   67.69    4.90
  -1   5   1   67.29    4.20
  -1   5   1   80.59    6.40
   1   5  -1   64.09    4.00
   1   5  -1   74.99    4.00
  -1   5   1   73.79    4.10
   1  -5   1   64.69    3.70
  -1   5  -1   67.59    4.80
  -1  -5   1   66.59    3.40
   1  -5  -1   63.19    5.80
  -1  -5   1   59.49    5.80
   1   5   1   73.19    4.40
  -1   5  -1   68.59    4.80
   1  -5  -1   64.39    3.10
  -1   5  -1   71.89    3.00
  -1  -5   1   66.29    4.90
   1  -5  -1   72.99    4.30
   1  -5  -1   69.79    3.70
  -1  -5   1   70.89    4.00
  -1   5  -1   62.39    5.90
   1   5   1   65.39    3.60
   1   5   1   68.99    3.40
   1   5   1   69.49    3.60
  -1   5  -1   72.49    4.40
  -1   5  -1   74.89    4.40
  -1  -5   1   69.99    2.40
  -1   5  -1   69.19    4.50
   1   5   1   68.89    5.20
  -2   5   1   -5.60    2.20
  -2   5   1   -2.10    1.60
   2  -5   1    2.80    1.50
   2   5  -1   -2.90    1.70
   2  -5   1   -1.60    1.70
   2   5  -1    4.00    2.90
   2  -5   1   -1.80    1.40
   2  -5   1   -1.90    2.80
   2   5  -1   -0.30    1.70
  -2   5   1   -1.00    1.70
   2  -5   1   -0.70    2.30
   2  -5   1   -1.20    1.70
  -2   5   1    1.80    1.90
   2   5  -1    1.30    1.80
   2   5  -1   -0.10    1.10
   2   5  -1    0.00    1.40
  -2  -5  -1   -0.70    2.20
   2   5  -1    1.80    1.40
  -2   5   1    0.20    1.30
  -2   5   1    2.00    1.90
  -2   5   1   -0.70    1.10
   2   5  -1   -1.50    1.40
  -2  -5  -1   -0.80    0.40
   2  -5   1    1.30    1.90
  -2  -5  -1    1.80    2.00
  -2  -5   1    2.20    2.40
  -2   5  -1   -0.40    1.10
  -2   5  -1   -2.00    1.70
  -2   5  -1    1.20    1.90
  -2   5  -1   -1.80    2.00
   2   5   1    0.40    2.10
   2  -5  -1   -0.40    1.40
   2   5   1   -0.30    1.80
   2   5   1    1.00    2.30
  -2  -5   1   -0.40    1.20
   2   5   1   -1.90    1.20
   2  -5  -1    1.70    3.00
  -2  -5   1   -2.50    1.70
  -2   5  -1   -1.70    1.80
   2  -5  -1    0.30    1.40
   2  -5  -1   -0.80    1.60
  -2   5  -1    6.10    1.60
   2   5   1    0.50    1.30
   2  -5  -1    1.60    1.90
   2   5   1   -1.80    1.10
   2   5   1    2.90    1.60
  -2  -5   1   -1.00    1.40
  -2  -5   1    1.00    1.80
  -3  -5  -1  428.26   17.30
  -3  -5  -1  444.66   15.60
  -3   5   1  465.55   16.60
  -3  -5  -1  434.16   14.80
   3   5  -1  457.25   16.30
   3  -5   1  430.66   16.00
   3  -5   1  450.35   17.80
  -3   5   1  436.16   16.30
   3   5  -1  438.66   14.30
  -3   5   1  429.96   17.30
   3  -5   1  445.26   16.80
  -3  -5  -1  447.36   17.40
  -3   5   1  428.06   14.80
  -3   5   1  424.26   17.30
  -3   5   1  429.36   16.60
   3   5  -1  436.16   17.60
  -3   5   1  453.45   16.20
   3  -5   1  457.95   14.10
  -3   5   1  432.76   16.40
   3   5  -1  443.06   15.30
   3  -5   1  403.86   17.00
   3   5  -1  424.66   15.30
   3   5  -1  416.26   15.00
   3  -5   1  430.76   15.80
   3  -5   1  450.45   14.60
   3   5  -1  411.86   15.30
   3   5  -1  432.86   15.10
  -3   5  -1  468.45   16.90
   3   5   1  435.86   15.00
   3  -5  -1  428.26   16.40
   3  -5  -1  413.36   15.60
  -3   5  -1  446.26   14.00
  -3   5  -1  454.65   17.60
   3   5   1  430.36   17.40
   3   5   1  457.15   15.10
   3   5   1  429.96   15.40
  -3   5  -1  443.46   16.40
   3   5   1  465.95   16.50
  -3  -5   1  424.06   17.10
   3   5   1  436.96   14.90
   3  -5  -1  422.56   15.50
  -3   5  -1  442.06   16.90
  -3  -5   1  436.66   15.20
   3  -5  -1  440.56   17.60
  -3  -5   1  446.06   15.30
  -3   5  -1  442.36   16.50
  -3  -5   1  433.56   14.60
   3  -5  -1  433.76   15.00
  -3   5  -1  447.26   14.50
   3   5   1  442.86   15.20
  -3   5  -1  434.36   16.60
   3  -5  -1  443.56   16.00
   3   5   1  445.96   15.00
   4  -5   1   19.50    4.30
  -4   5   1   13.90    2.80
  -4   5   1   10.60    3.00
  -4   5   1   19.90    3.60
  -4   5   1   14.70    3.70
   4  -5   1   13.70    3.40
  -4   5   1    9.20    3.20
   4  -5   1   19.40    4.30
   4   5  -1   11.70    2.70
  -4  -5  -1   11.90    3.60
   4   5  -1   16.00    4.20
   4   5  -1   10.40    2.70
   4  -5   1   11.40    3.10
   4   5  -1   14.10    2.10
   4   5  -1   13.00    2.10
  -4  -5  -1   13.70    3.60
   4  -5   1   16.70    3.90
   4   5  -1   16.40    3.70
  -4  -5  -1   14.70    2.50
   4  -5   1   12.90    2.60
   4   5  -1   12.00    2.70
   4   5  -1   14.20    2.50
  -4   5   1   13.20    3.30
   4  -5   1   14.50    1.60
  -4   5   1   16.40    3.70
   4   5   1   15.20    2.70
   4  -5  -1   17.60    4.00
  -4  -5   1    8.60    3.30
   4   5   1   11.00    3.90
   4  -5  -1   10.30    2.50
   4  -5  -1   16.40    3.30
  -4   5  -1   12.10    3.50
   4  -5  -1   18.50    4.40
   4   5   1   14.60    2.50
  -4   5  -1   14.60    3.60
  -4  -5   1   16.90    2.80
   4   5   1   11.40    2.50
   4   5   1   14.50    2.70
   4   5   1    8.70    3.10
  -4   5  -1   12.20    3.10
  -4   5  -1   11.20    3.10
  -4   5  -1   20.90    2.80
   4  -5  -1   13.10    3.40
  -4  -5   1   18.70    2.60
  -4   5  -1   12.40    3.50
  -4   5  -1   16.50    3.90
   4   5   1   14.10    2.20
   4   5   1   19.10    2.80
  -5   5   1   61.89    6.60
  -5   5   1   79.59    7.50
   5   5  -1   64.39    7.10
   5  -5   1   60.69    6.90
  -5  -5  -1   61.49    5.40
   5  -5   1   56.39    6.10
   5   5  -1   65.79    5.70
   5  -5   1   63.69    7.10
  -5   5   1   65.29    6.90
  -5  -5  -1   61.99    6.90
  -5   5   1   62.39    6.40
   5  -5   1   72.89    5.20
  -5   5   1   62.09    6.30
   5   5  -1   57.99    3.20
   5   5  -1   63.59    4.10
   5   5  -1   57.19    5.50
   5   5  -1   64.59    5.80
  -5  -5  -1   68.89    7.00
   5   5  -1   65.69    6.80
   5  -5   1   58.39    3.10
  -5  -5  -1   77.69    5.40
   5  -5   1   59.99    7.20
   5  -5   1   73.09    6.60
  -5  -5  -1   58.89    5.00
   5   5  -1   63.29    4.20
  -5   5   1   62.69    6.40
   5   5   1   62.49    4.80
   5  -5  -1   74.79    7.50
   5  -5  -1   48.10    5.70
  -5   5  -1   67.49    7.30
   5   5   1   61.29    3.20
   5   5   1   59.99    5.40
   5  -5  -1   56.79    6.80
   5   5   1   56.49    5.20
  -5  -5   1   68.59    5.90
  -5  -5   1   65.59    4.20
   5  -5  -1   53.39    5.30
  -5   5  -1   63.59    6.90
   5   5   1   60.29    6.90
  -5   5  -1   67.89    6.90
   5  -5  -1   56.19    6.60
  -5  -5   1   65.29    5.10
  -5   5  -1   66.79    6.90
  -5   5  -1   64.59    6.70
   5  -5  -1   66.89    6.30
   5   5   1   63.39    3.20
   5   5   1   58.29    4.40
  -5   5  -1   56.29    6.20
   5   5   1   63.09    6.40
  -5  -5   1   65.39    7.00
   5   5   1   68.79    5.70
  -6   5   1   16.50    4.50
   6   5  -1   10.70    3.40
  -6   5   1    9.60    3.80
   6  -5   1    6.30    4.20
  -6  -5  -1    2.80    3.50
   6  -5   1    9.10    4.10
   6   5  -1    8.20    2.60
   6   5  -1    4.60    3.10
  -6  -5  -1    7.00    3.00
   6   5  -1    7.90    2.20
  -6   5   1   11.50    3.80
   6   5  -1   14.30    3.80
   6  -5   1    9.10    3.90
  -6  -5  -1   12.90    2.90
  -6   5   1   13.30    4.30
   6   5  -1    0.80    3.70
  -6   5   1    8.10    3.90
  -6  -5  -1    5.80    3.70
   6   5  -1   11.70    4.00
   6  -5   1    9.80    4.30
   6  -5   1    5.80    3.10
   6  -5   1    8.40    1.80
   6  -5   1    4.90    4.60
   6  -5   1   12.30    1.90
  -6   5   1   10.30    4.20
   6  -5  -1   16.30    4.40
   6   5   1   20.40    5.40
  -6   5  -1   11.50    4.00
  -6   5  -1    9.90    4.30
  -6  -5   1    8.20    2.70
  -6   5  -1    1.50    3.60
   6  -5  -1    7.70    3.80
   6  -5  -1   18.40    5.40
   6   5   1   13.10    4.80
  -6  -5   1   14.30    4.30
   6   5   1    8.10    3.50
   6  -5  -1   12.10    4.30
  -6   5  -1   10.70    4.00
   6   5   1    5.60    3.10
   6  -5  -1   17.10    4.80
  -6   5  -1    9.70    3.70
   6   5   1   14.90    2.70
   6   5   1    3.20    2.80
   6  -5  -1   10.30    3.60
   6   5   1   11.30    3.00
  -6   5  -1    8.00    3.90
  -6  -5   1    8.80    3.10
  -6  -5   1    4.70    3.60
  -7  -5  -1   10.20    4.40
  -7  -5  -1    5.80    3.30
   7  -5   1    2.40    4.20
   7  -5   1    7.00    2.00
  -7   5   1    3.90    3.50
  -7  -5  -1    6.50    2.80
   7  -5   1   14.30    2.30
   7  -5   1    6.30    4.50
   7   5  -1    9.10    3.80
   7   5  -1    6.20    3.90
   7  -5   1    1.10    3.80
  -7   5   1   10.10    4.20
  -7   5   1    6.20    3.90
   7  -5   1   10.30    4.50
   7   5  -1    6.60    4.50
   7   5  -1   10.20    3.20
  -7  -5  -1   10.50    4.30
   7  -5   1    7.30    4.90
  -7   5   1    7.90    2.30
   7   5  -1    4.80    4.00
  -7   5   1    5.30    4.30
   7  -5   1    9.90    3.50
  -7   5  -1    4.50    4.10
   7  -5  -1    5.10    4.00
   7  -5  -1    9.20    1.60
  -7  -5   1    8.40    4.10
  -7  -5   1    6.00    3.30
   7   5   1    3.60    3.20
   7   5   1    4.90    3.00
   7   5   1   12.00    4.70
  -7  -5   1    6.00    4.30
   7  -5  -1   10.10    1.60
  -7   5  -1    6.40    2.50
  -7   5  -1    7.90    4.00
  -7   5  -1   11.10    4.00
  -7   5  -1    0.30    3.70
   7   5   1   15.80    4.20
   7  -5  -1   14.40    5.10
   7   5   1   11.00    4.60
   7  -5  -1    8.90    3.80
   7  -5  -1    6.60    5.00
   7  -5  -1    9.90    4.50
  -7  -5   1   13.40    3.50
   7  -5  -1   15.70    4.60
  -7   5  -1    6.60    3.90
   8   5  -1  274.77   13.80
   8  -5   1  251.47   10.10
   8  -5   1  270.67   13.30
  -8   5   1  257.27   10.00
  -8  -5  -1  244.58   12.90
  -8   5   1  245.78   14.80
   8   5  -1  233.38   11.80
  -8   5   1  276.57   15.40
  -8   5   1  263.67   14.90
   8   5  -1  277.37   14.90
   8  -5   1  247.48   14.90
  -8   5   1  231.28   13.20
   8  -5   1  264.57   14.20
   8  -5   1  266.57   15.50
   8  -5   1  237.68   14.00
  -8  -5  -1  245.08   13.90
  -8  -5  -1  244.88   14.40
   8   5  -1  242.88   15.00
   8  -5   1  262.47   14.80
  -8  -5   1  264.27   13.50
   8  -5  -1  253.37   14.20
   8  -5  -1  244.68   14.50
   8  -5  -1  254.17   11.60
   8   5   1  270.37   13.70
  -8   5  -1  239.78   13.30
   8   5   1  246.78   12.20
   8   5   1  217.48   13.90
   8  -5  -1  242.98   14.20
  -8   5  -1  246.98   14.60
   8  -5  -1  256.97   15.00
  -8   5  -1  233.48   14.80
  -8  -5   1  256.37   14.50
   8  -5  -1  253.47   15.40
  -8   5  -1  261.77   15.20
   8  -5  -1  279.67   13.70
  -8  -5   1  258.47   14.30
   8   5   1  236.68   14.80
  -8   5  -1  260.67   10.80
  -9   5   1  179.08   13.00
   9   5  -1  189.18   13.10
   9   5  -1  193.68   13.70
  -9   5   1  228.58   13.90
   9   5  -1  198.28   12.50
  -9  -5  -1  200.38   13.20
   9  -5   1  198.58   13.30
  -9  -5  -1  207.68   13.30
   9  -5   1  186.58   13.80
   9  -5   1  201.98   13.70
   9  -5   1  218.48   12.30
  -9   5   1  206.88   14.10
   9   5  -1  186.08   10.70
  -9   5   1  199.68   12.50
  -9  -5  -1  171.88   11.60
   9  -5   1  211.28   13.40
  -9   5  -1  195.68   13.20
   9  -5  -1  214.98   13.30
  -9   5  -1  205.28   13.60
  -9   5  -1  182.48   11.90
   9   5   1  189.68   12.40
  -9  -5   1  177.18   11.80
   9  -5  -1  176.08   13.60
   9  -5  -1  227.38   14.20
  -9   5  -1  218.58   14.00
   9   5   1  190.78   13.70
   9   5   1  215.88   13.70
   9  -5  -1  176.58   12.60
   9   5   1  196.98   11.40
   9  -5  -1  184.78   12.00
  -9  -5   1  213.68   13.50
  10   5  -1    8.80    5.90
 -10  -5  -1   -3.10    3.40
  10  -5   1    5.30    5.50
  10  -5   1    0.80    5.20
 -10   5   1    6.00    4.30
  10  -5   1   12.60    5.10
  10  -5   1   12.30    5.80
  10   5  -1    5.00    5.90
 -10  -5  -1    2.30    4.40
  10   5  -1    3.70    3.90
  10  -5   1    7.80    5.90
 -10   5   1   -0.60    4.50
 -10   5   1    4.60    5.40
  10   5  -1    1.90    4.90
 -10   5   1    0.00    4.60
 -10   5  -1    6.10    4.40
  10  -5  -1    4.10    5.40
 -10  -5   1    6.80    4.50
  10  -5  -1    6.20    5.30
  10  -5  -1    7.10    5.30
  10  -5  -1    4.40    5.10
 -10   5  -1   -0.70    4.80
  10   5   1    3.00    4.00
  10   5   1    5.90    5.80
 -10   5  -1   -2.30    4.40
  10   5   1    7.10    5.00
  10  -5  -1   -4.70    3.40
  10   5   1    6.50    5.30
 -10   5  -1    5.70    5.20
  11   5  -1    2.10    5.60
  11  -5   1    5.50    5.30
 -11   5   1   16.70    6.60
  11  -5   1    5.00    6.60
 -11  -5  -1    0.70    4.30
  11   5  -1    6.00    6.00
  11  -5   1   19.00    7.10
  11  -5   1   14.30    5.60
 -11   5   1    2.40    5.00
  11  -5   1    7.50    6.10
 -11  -5  -1    2.20    5.30
  11   5  -1   11.50    6.00
 -11   5   1    4.20    4.40
  11   5   1   14.00    6.20
  11  -5  -1    7.20    5.40
 -11   5  -1    4.70    4.40
  11  -5  -1    6.20    5.70
  11   5   1    8.90    6.60
  11  -5  -1    9.40    6.20
  11   5   1   12.60    7.40
 -11   5  -1   17.40    6.50
  11  -5  -1   10.80    6.10
 -11  -5   1   12.60    5.60
 -11   5  -1   14.80    6.80
  11  -5  -1    5.00    5.40
 -12   5   1   -1.80    4.40
 -12   5   1   -2.10    5.70
  12   5  -1    3.00    5.70
  12   5  -1   -4.10    5.30
 -12   5   1   -4.50    5.30
  12  -5   1   -0.70    5.60
  12   5  -1    9.90    7.20
 -12  -5  -1   -1.90    4.00
  12  -5   1    0.50    5.10
  12  -5   1   -1.40    5.30
  12  -5   1   -4.00    4.90
  12  -5   1   -4.30    5.30
  12  -5  -1    6.90    5.20
  12  -5  -1   -7.90    5.30
  12   5   1    0.90    6.30
 -12   5  -1   -2.10    4.80
 -12  -5   1   -4.70    4.20
  12  -5  -1   -4.60    5.10
  12  -5  -1   -5.40    5.40
  12  -5  -1    0.10    5.60
  12   5   1   -0.70    5.70
  12   5   1   -1.30    5.10
 -12   5  -1   -7.00    5.70
  13   5  -1  -10.70    5.70
  13  -5   1    7.90    7.00
  13  -5   1    5.00    6.60
  13  -5   1   -0.30    5.70
  13  -5   1    0.00    6.10
 -13   5   1   -1.50    6.50
  13   5  -1   -4.70    5.60
  13   5  -1    0.80    5.70
 -13   5   1    1.20    6.40
 -13  -5  -1   -0.30    6.00
  13  -5   1    8.50    6.90
  13  -5  -1   -0.50    5.70
  13   5   1    4.90    6.30
  13  -5  -1    9.60    7.50
 -13   5  -1   15.70    7.90
 -13   5  -1    0.90    5.90
  13   5   1   -2.60    7.00
  13   5   1    5.60    6.40
  13  -5  -1   -5.30    6.00
  13  -5  -1   -7.40    5.50
 -13  -5   1    7.40    5.40
   0  -6   1  286.07   11.20
   0  -6   1  314.37   13.00
   0  -6   1  303.47   10.30
   0   6   1  273.27   11.70
   0   6  -1  281.67   11.20
   0  -6   1  301.27    9.40
   0   6   1  297.97   10.90
   0  -6  -1  278.47   12.90
   0   6  -1  313.47   11.20
   0   6  -1  296.77   10.20
   0   6   1  295.17   10.70
   0   6  -1  305.17   11.30
   0   6   1  289.17   13.00
   0   6   1  291.07   10.70
   0   6  -1  294.07   11.50
   0   6  -1  306.27   12.20
   0   6  -1  283.47   13.00
   0   6   1  307.87   10.70
   0  -6  -1  316.37   10.70
   1  -6   1    7.30    2.30
   1  -6   1    8.50    2.40
   1   6  -1    5.20    2.00
   1   6  -1    9.60    2.20
   1   6  -1    9.90    3.10
   1  -6   1    6.50    1.90
   1  -6   1    7.60    1.70
   1  -6   1    4.50    3.00
   1   6  -1    9.00    2.00
  -1   6   1    9.20    1.80
  -1  -6  -1    7.40    2.70
  -1   6   1    7.00    3.00
  -1   6   1    9.30    2.20
   1   6  -1    8.80    2.00
  -1  -6  -1    8.20    2.80
   1   6  -1    6.20    1.90
  -1   6   1    4.80    1.90
   1  -6   1    6.60    1.70
  -1   6   1    9.50    2.20
  -1   6   1    6.80    2.10
   1  -6  -1    7.00    2.20
   1   6   1   10.50    1.80
  -1   6  -1    6.10    1.30
   1   6   1    8.60    2.20
  -1  -6   1    8.30    2.90
  -1   6  -1    5.00    3.00
   1   6   1    6.30    2.70
  -1   6  -1    7.60    2.40
  -1   6  -1    5.80    2.20
  -1  -6   1    4.20    3.00
  -1   6  -1    4.80    2.10
  -1  -6   1    8.60    1.90
   1  -6  -1    5.40    1.00
   1   6   1    4.80    1.50
  -1   6  -1    5.40    2.10
  -1   6  -1    8.30    1.30
   1  -6  -1    5.90    3.00
   1  -6  -1    6.00    1.60
   1  -6  -1    6.70    0.90
   1   6   1    7.10    1.70
  -2   6   1  150.08    6.20
   2  -6   1  150.98    6.80
   2  -6   1  142.89    6.90
  -2  -6  -1  163.28    8.10
   2  -6   1  155.68    8.00
  -2   6   1  147.29    6.40
   2  -6   1  155.18    9.20
   2   6  -1  149.88    8.70
  -2   6   1  152.28    7.60
   2   6  -1  151.68    6.90
  -2   6   1  152.68    9.00
   2   6  -1  145.39    6.90
  -2   6   1  152.68    7.60
  -2   6   1  162.18    7.60
   2   6  -1  148.09    7.30
   2   6  -1  144.99    6.80
   2  -6   1  154.98    7.40
  -2   6   1  170.48    8.10
   2  -6   1  152.08    7.00
  -2  -6  -1  141.19    8.70
  -2   6  -1  164.48    7.90
   2  -6  -1  151.58    6.50
   2   6   1  158.58    6.50
   2   6   1  159.18    7.70
   2   6   1  158.58    6.60
  -2   6  -1  156.18    9.10
  -2   6  -1  161.78    8.00
   2  -6  -1  147.09    9.10
  -2  -6   1  155.48    6.90
   2   6   1  164.48    8.90
  -2   6  -1  157.58    7.90
  -2  -6   1  143.49    7.60
   2  -6  -1  158.28    6.50
  -2   6  -1  159.48    6.80
   2   6   1  158.18    6.40
  -2   6  -1  153.98    5.60
  -2  -6   1  161.88    9.10
   2  -6  -1  145.59    7.50
   2  -6  -1  154.78    7.00
  -3  -6  -1    1.30    1.10
   3  -6   1    3.20    2.40
   3   6  -1   -0.70    2.90
   3  -6   1    2.60    1.50
   3  -6   1    0.70    2.00
   3   6  -1   -1.00    2.00
  -3   6   1    1.60    1.00
   3   6  -1    4.20    1.50
  -3   6   1    0.50    1.70
  -3   6   1    2.30    2.80
   3   6  -1   -0.10    1.80
  -3   6   1   -0.30    2.20
   3   6  -1    2.70    2.50
   3   6  -1    0.30    1.80
  -3  -6  -1    1.00    2.70
  -3  -6  -1   -2.00    2.00
  -3   6   1    0.20    2.20
   3   6  -1    0.60    1.80
   3  -6   1    5.20    3.50
  -3   6   1    1.50    2.30
   3  -6   1    3.30    2.30
  -3   6   1    1.50    2.30
  -3   6   1    7.00    2.70
   3  -6   1    1.60    2.60
   3   6   1    0.40    1.80
   3  -6  -1    3.20    2.00
   3   6   1   -0.50    2.80
  -3   6  -1    0.90    2.50
  -3  -6   1    4.00    3.00
  -3  -6   1    2.70    2.10
   3  -6  -1   -6.10    2.60
   3   6   1    4.20    2.60
  -3   6  -1    2.00    1.50
  -3   6  -1    3.80    3.40
   3  -6  -1   -0.70    2.20
  -3   6  -1    0.30    1.40
  -3   6  -1    3.00    2.40
   3   6   1    0.40    1.50
  -3   6  -1    4.80    2.70
   3  -6  -1    3.60    2.10
   3   6   1    1.70    1.60
  -3  -6   1    2.00    1.80
   3  -6  -1    5.30    2.40
  -3   6  -1    1.80    2.30
   3   6   1    1.20    1.60
   4   6  -1   45.40    4.10
  -4   6   1   44.40    5.00
   4   6  -1   52.99    4.40
   4   6  -1   41.50    3.40
  -4  -6  -1   46.90    6.00
  -4   6   1   34.50    5.00
  -4  -6  -1   49.80    4.70
   4  -6   1   43.50    2.70
  -4   6   1   52.69    5.80
   4  -6   1   45.00    6.00
   4   6  -1   46.20    4.50
  -4   6   1   48.20    5.60
   4   6  -1   50.99    4.80
   4   6  -1   48.30    4.50
   4  -6   1   44.20    6.50
   4  -6   1   43.30    3.90
  -4  -6  -1   48.20    4.10
   4  -6   1   51.59    5.40
  -4   6   1   47.60    6.20
   4   6  -1   40.90    5.30
  -4   6   1   39.20    5.70
  -4   6   1   43.80    4.10
   4  -6   1   45.20    5.70
   4   6  -1   52.49    6.40
  -4  -6  -1   33.70    5.40
   4   6   1   46.80    4.00
  -4  -6   1   48.90    4.50
  -4   6  -1   60.19    4.30
   4   6   1   43.10    4.20
   4  -6  -1   56.39    5.40
  -4  -6   1   46.60    5.90
   4   6   1   42.80    4.00
   4   6   1   43.50    5.90
  -4   6  -1   37.00    5.10
   4  -6  -1   45.60    6.40
  -4  -6   1   39.90    3.90
  -4   6  -1   46.70    5.40
  -4   6  -1   43.80    5.80
  -4   6  -1   35.30    5.10
   4  -6  -1   50.39    4.50
  -4   6  -1   40.60    5.30
   4   6   1   46.80    4.30
   4   6   1   49.50    5.70
   4   6   1   45.10    4.30
  -4   6  -1   47.40    5.50
   4  -6  -1   36.20    5.10
   4  -6  -1   42.60    4.90
   5   6  -1   46.40    4.00
  -5   6   1   38.40    5.40
   5  -6   1   23.50    5.40
  -5  -6  -1   37.80    6.10
   5   6  -1   32.50    4.30
   5   6  -1   34.50    6.40
   5   6  -1   37.70    5.40
  -5  -6  -1   34.70    4.00
   5  -6   1   32.70    6.10
   5  -6   1   28.50    5.10
   5   6  -1   29.20    4.20
  -5   6   1   24.40    5.20
   5  -6   1   35.50    4.20
  -5   6   1   38.20    5.40
  -5   6   1   31.30    5.20
   5   6  -1   39.00    3.60
   5  -6   1   32.10    4.90
   5   6  -1   39.60    3.40
  -5   6   1   29.30    5.20
  -5   6   1   32.00    4.90
   5  -6   1   31.90    5.20
   5   6  -1   35.40    4.50
  -5  -6  -1   39.10    6.00
   5   6   1   22.90    4.80
   5  -6  -1   34.10    4.40
   5  -6  -1   34.10    4.80
  -5   6  -1   37.80    5.30
   5   6   1   30.70    3.60
   5   6   1   32.70    5.90
  -5   6  -1   30.20    5.30
   5  -6  -1   39.50    6.40
  -5   6  -1   35.00    5.30
   5   6   1   37.50    4.50
  -5   6  -1   34.70    5.70
   5   6   1   34.40    4.40
   5   6   1   35.60    3.30
  -5  -6   1   31.60    4.10
  -5  -6   1   40.80    6.00
   5   6   1   35.00    4.20
  -5   6  -1   32.50    5.50
  -5   6  -1   27.10    5.40
   5   6   1   37.80    4.80
   5  -6  -1   32.30    5.30
   6   6  -1   -1.50    2.90
   6  -6   1    2.00    3.40
  -6   6   1   -1.50    5.00
   6  -6   1    4.00    4.10
   6  -6   1    2.40    3.90
  -6  -6  -1   -0.30    3.00
   6   6  -1   -2.50    3.60
  -6  -6  -1   -5.10    3.20
   6  -6   1   -6.60    2.60
  -6   6   1   -2.90    3.10
   6   6  -1    3.30    2.40
  -6  -6  -1    0.40    2.20
   6   6  -1    1.50    1.10
   6   6  -1   -1.70    2.60
   6   6  -1   -4.20    3.90
  -6   6   1    5.10    3.80
  -6   6   1    1.70    3.30
   6  -6   1    5.80    3.80
   6   6  -1    1.10    1.10
  -6   6   1   -6.30    2.90
   6  -6   1    1.20    2.70
  -6   6   1    3.30    3.50
  -6   6  -1   -3.00    3.20
  -6   6  -1   -5.00    3.30
   6  -6  -1   -0.60    2.70
   6  -6  -1    0.70    3.00
   6   6   1    0.30    3.90
   6  -6  -1   -2.00    3.10
   6  -6  -1   -0.40    3.50
   6   6   1   -2.90    3.50
  -6   6  -1    4.40    3.80
  -6   6  -1    3.60    4.00
   6   6   1   -0.20    2.50
   6   6   1   -1.00    1.00
  -6  -6   1    2.90    3.40
   6   6   1    0.20    1.00
  -6   6  -1    0.30    3.30
   6  -6  -1    1.80    3.90
   6  -6  -1   -4.80    3.00
   6   6   1    0.50    2.80
   6   6   1   -3.20    2.40
  -6  -6   1   -2.90    2.20
  -7  -6  -1   60.79    7.90
   7   6  -1   59.39    5.40
   7  -6   1   54.89    7.50
  -7   6   1   74.99    8.10
  -7  -6  -1   68.99    6.60
  -7   6   1   55.29    7.20
   7  -6   1   62.69    8.50
  -7   6   1   63.79    8.10
  -7   6   1   56.39    7.80
   7  -6   1   80.59    9.00
   7  -6   1   58.89    6.40
  -7   6   1   63.49    4.60
   7  -6   1   65.69    8.50
   7   6  -1   70.39    8.30
   7   6  -1   72.29    7.40
   7   6  -1   64.69    8.50
   7  -6   1   61.39    7.60
  -7  -6  -1   67.09    8.20
  -7   6   1   59.79    7.90
  -7   6  -1   53.79    7.60
   7   6   1   59.79    7.70
   7   6   1   61.59    8.30
   7   6   1   64.69    7.00
   7  -6  -1   65.19    7.80
  -7  -6   1   64.79    6.60
  -7   6  -1   58.09    7.80
  -7  -6   1   82.09    8.90
   7  -6  -1   72.99    8.60
   7  -6  -1   55.19    6.40
  -7   6  -1   53.79    7.60
   7  -6  -1   52.09    7.60
   7   6   1   68.29    8.10
  -7   6  -1   58.79    5.20
  -7   6  -1   62.09    7.40
   7  -6  -1   59.89    8.20
   7  -6  -1   63.69    8.40
   7   6   1   64.19    6.00
  -7   6  -1   43.10    6.80
   8   6  -1    7.50    4.90
  -8   6   1   14.00    5.00
   8  -6   1   13.40    4.20
   8  -6   1   17.90    4.90
   8   6  -1   17.60    3.80
  -8  -6  -1   14.20    5.10
  -8   6   1    9.40    4.80
   8   6  -1   16.50    5.80
   8  -6   1   10.00    5.30
  -8  -6  -1   10.30    5.00
  -8  -6  -1   12.00    4.40
   8  -6   1   11.90    5.30
  -8   6   1    3.70    4.30
  -8   6   1   17.50    4.80
   8  -6   1    5.10    4.20
   8   6  -1   11.10    4.50
   8  -6  -1   18.40    5.60
   8  -6  -1   11.60    5.20
   8   6   1   10.60    5.50
   8   6   1   11.90    3.60
   8   6   1    9.00    4.60
   8   6   1   12.20    4.70
  -8   6  -1   12.50    5.00
  -8   6  -1   12.30    5.20
  -8   6  -1    9.60    3.00
   8  -6  -1    8.20    5.10
   8  -6  -1   21.90    5.40
  -8   6  -1   14.60    5.00
  -8  -6   1   24.60    5.90
  -8   6  -1    9.70    5.00
   8  -6  -1    2.60    3.90
  -8   6  -1   12.00    4.70
  -8  -6   1   12.30    4.10
   9  -6   1    3.00    4.60
   9  -6   1    1.90    4.90
  -9   6   1    0.40    4.50
  -9   6   1   -4.70    3.60
   9  -6   1   -1.70    4.30
   9  -6   1    6.10    3.90
   9  -6   1    5.20    4.90
  -9  -6  -1    8.50    5.20
  -9  -6  -1    0.90    3.80
   9   6  -1    4.60    5.00
   9   6  -1    3.20    4.10
  -9   6   1   -3.60    2.90
   9   6  -1    1.60    4.90
  -9   6   1    0.50    4.30
   9  -6  -1    3.20    4.70
   9   6   1    1.10    4.90
   9   6   1    1.40    5.20
  -9   6  -1   -5.10    3.60
   9  -6  -1   -2.50    3.90
  -9   6  -1    3.50    4.80
   9  -6  -1    1.40    5.10
   9   6   1   -2.00    3.10
  -9   6  -1   -2.40    3.10
   9  -6  -1    3.80    4.60
  -9   6  -1    0.90    4.30
  -9  -6   1   -6.40    3.30
   9  -6  -1   -1.00    4.10
   9   6   1   -4.60    3.70
 -10   6   1    6.50    4.70
  10   6  -1   13.70    6.10
  10  -6   1   10.40    5.80
 -10  -6  -1    7.70    5.10
 -10   6   1   13.00    5.80
  10  -6   1    7.10    4.90
  10   6  -1   -1.20    5.20
  10   6  -1    1.30    4.20
 -10   6   1    4.20    5.10
  10  -6   1    4.40    4.60
 -10   6   1   -1.50    4.50
  10  -6   1   -4.80    4.30
  10  -6   1    2.80    4.90
 -10   6  -1   -4.30    3.80
 -10   6  -1    7.40    5.40
  10  -6  -1    3.60    5.40
 -10  -6   1    0.30    4.10
  10  -6  -1    4.50    5.40
 -10   6  -1    2.10    4.80
 -10   6  -1    9.20    5.90
  10   6   1    6.50    5.20
  10  -6  -1   12.90    5.70
  10  -6  -1   15.10    6.30
  10  -6  -1    9.40    4.90
  10   6   1   -4.40    5.50
  10   6   1    7.20    5.10
 -11   6   1    6.00    4.80
  11  -6   1    3.80    6.40
  11  -6   1    8.00    6.20
 -11   6   1   -4.50    4.00
 -11  -6  -1    0.00    4.80
  11   6  -1    2.80    5.00
  11  -6   1    9.70    6.20
  11  -6   1   -2.90    5.60
 -11   6   1   -3.60    5.30
  11  -6   1   -2.30    4.40
 -11   6   1   12.30    7.10
  11   6  -1    6.10    5.20
  11   6  -1   -0.60    5.70
  11  -6  -1   19.80    7.40
 -11   6  -1   -0.20    4.90
 -11  -6   1   -7.80    3.60
  11  -6  -1    7.60    5.40
  11  -6  -1   -2.90    4.40
 -11   6  -1   -0.40    5.20
 -11   6  -1   10.20    5.20
  11   6   1    8.50    5.80
  11  -6  -1   -0.20    5.30
  11   6   1   10.10    6.80
  11   6   1   10.10    6.40
  12  -6   1    1.60    6.10
 -12  -6  -1   13.50    6.70
  12   6  -1    6.30    6.10
  12  -6   1   -0.60    5.80
 -12   6   1    0.20    5.10
  12  -6   1   -7.00    4.50
  12   6  -1    4.30    6.00
  12  -6   1   -0.70    6.00
 -12   6   1    3.40    6.80
  12   6  -1    4.10    6.50
 -12   6   1    5.10    5.30
  12  -6   1    9.20    6.40
  12  -6  -1    4.30    6.20
  12  -6  -1    9.70    6.80
  12   6   1   -3.40    5.70
 -12   6  -1    3.70    6.70
 -12   6  -1    7.60    5.80
  12  -6  -1   -4.60    5.70
  12  -6  -1    2.40    6.10
  12   6   1    4.80    6.60
 -12  -6   1   -1.20    4.80
  12   6   1    1.80    6.20
  13   6  -1   24.70    9.10
  13  -6   1   21.20    8.10
  13  -6   1   31.70    9.00
  13   6  -1   14.80    7.40
  13  -6   1   23.60    8.40
 -13  -6  -1   21.70    7.90
  13   6  -1    4.60    8.60
 -13   6   1   17.40    8.10
  13  -6   1   18.40    8.20
 -13   6   1    9.80    7.00
  13   6   1   13.80    7.40
  13   6   1   23.20    9.50
  13  -6  -1    5.80    7.50
  13   6   1   21.80    7.80
  13  -6  -1   26.80    8.50
 -13   6  -1   20.60    8.00
  13  -6  -1   14.60    7.50
 -13  -6   1   15.00    7.20
 -13   6  -1   16.70    8.60
  13  -6  -1   10.20    7.60
   0   7   1    1.30    1.70
   0   7  -1   -1.80    2.00
   0   7  -1   -0.70    1.70
   0  -7  -1    0.70    1.50
   0  -7   1   -5.40    2.60
   0   7  -1   -0.60    1.40
   0   7  -1   -1.10    1.60
   0   7  -1    3.60    3.10
   0   7   1   -2.00    1.30
   0  -7  -1    0.40    2.60
   0   7   1   -0.90    1.60
   0   7   1   -0.30    1.70
   0  -7   1    0.40    1.80
   0   7  -1    0.30    1.80
   0   7   1    0.90    3.10
   0   7   1    0.90    2.20
   1   7  -1   42.20    3.90
  -1   7   1   43.20    3.40
   1  -7   1   37.00    2.80
  -1  -7  -1   36.60    5.40
   1   7  -1   38.90    3.80
   1   7  -1   33.30    3.50
  -1   7   1   42.20    5.80
  -1   7   1   38.50    4.10
  -1   7   1   36.60    3.90
   1   7  -1   40.30    3.70
   1   7  -1   43.30    4.00
   1  -7   1   42.10    3.70
   1  -7   1   46.90    4.50
   1  -7   1   38.00    2.80
   1   7  -1   39.90    5.00
  -1  -7  -1   36.80    5.00
   1  -7   1   35.20    5.50
  -1   7   1   40.90    4.20
  -1   7   1   30.90    3.80
  -1   7  -1   31.10    3.90
  -1   7  -1   39.30    2.50
  -1   7  -1   40.90    4.40
  -1   7  -1   31.90    3.90
   1   7   1   29.10    4.40
   1   7   1   39.80    3.40
  -1   7  -1   39.40    2.50
   1   7   1   34.50    3.30
   1  -7  -1   59.19    6.60
  -1  -7   1   41.60    5.20
  -1   7  -1   32.40    5.10
   1  -7  -1   49.50    4.10
   1   7   1   40.50    3.50
   1   7   1   39.30    3.90
  -1   7  -1   38.40    4.30
  -1  -7   1   38.80    3.70
  -2  -7  -1   80.59    7.70
  -2   7   1   73.89    5.50
   2  -7   1   75.89    6.30
  -2   7   1   72.99    4.10
  -2  -7  -1   66.99    6.30
  -2   7   1   84.19    5.90
   2   7  -1   73.99    7.30
   2  -7   1   68.79    7.30
   2  -7   1   76.79    4.90
  -2   7   1   71.99    4.60
   2   7  -1   80.99    5.00
   2  -7   1   72.69    4.50
   2  -7   1   67.59    4.70
   2   7  -1   73.79    5.20
   2   7  -1   75.99    5.00
  -2   7   1   65.49    7.00
   2  -7   1   67.99    5.10
  -2   7   1   80.49    5.50
   2   7  -1   75.79    4.70
  -2   7   1   71.69    5.40
   2   7  -1   84.29    5.10
   2   7   1   69.29    6.70
   2  -7  -1   70.99    5.50
  -2  -7   1   80.39    8.00
  -2   7  -1   69.59    3.30
  -2   7  -1   78.69    4.90
  -2  -7   1   70.29    6.20
  -2  -7   1   72.29    4.70
   2   7   1   70.49    4.40
  -2   7  -1   72.99    6.20
  -2   7  -1   86.29    8.20
   2  -7  -1   73.59    4.80
   2  -7  -1   72.99    4.00
   2  -7  -1   66.79    7.60
   2   7   1   75.59    4.50
  -2   7  -1   77.99    6.70
   2  -7  -1   77.89    4.00
  -2   7  -1   81.39    6.00
   2   7   1   81.19    4.70
   2   7   1   81.09    5.70
  -2   7  -1   65.69    5.90
  -3  -7  -1    0.00    0.80
  -3   7   1    1.80    1.90
   3  -7   1    1.80    2.40
  -3   7   1    5.90    2.80
  -3  -7  -1    2.00    3.30
   3   7  -1    7.10    2.30
   3  -7   1    3.00    2.20
   3  -7   1   -0.50    2.80
   3   7  -1    5.00    3.30
   3   7  -1    3.20    1.70
   3   7  -1    4.30    2.30
  -3   7   1    1.50    2.60
  -3   7   1    6.40    1.50
   3   7  -1    2.40    2.50
  -3   7   1    1.10    3.20
  -3   7   1    7.40    2.90
  -3  -7  -1    1.30    2.80
   3   7  -1    5.80    2.30
   3  -7   1    1.40    3.40
   3  -7   1    2.90    1.80
   3  -7   1    6.90    2.60
  -3   7   1    5.10    2.80
  -3   7   1    5.30    2.80
  -3   7  -1    2.60    1.80
  -3  -7   1    2.80    2.50
   3   7   1    4.00    1.80
  -3   7  -1    0.10    3.20
  -3   7  -1    1.70    2.50
  -3   7  -1   -1.00    1.50
   3   7   1   -0.70    3.10
  -3   7  -1    5.50    2.90
   3   7   1    0.80    2.50
  -3   7  -1    4.10    2.80
   3  -7  -1    3.70    2.90
   3   7   1    2.60    1.80
  -3  -7   1    2.70    1.80
   3  -7  -1    2.40    2.60
  -3  -7   1    0.20    2.60
   3   7   1    4.60    2.10
  -3   7  -1    1.20    2.70
   3  -7  -1    3.10    2.20
   3   7   1    2.10    1.90
   3  -7  -1   -2.00    3.40
   3  -7  -1    3.70    2.20
   4   7  -1    7.30    2.60
   4   7  -1    7.50    3.30
  -4   7   1    7.60    2.40
  -4   7   1    0.60    3.30
   4  -7   1    3.70    3.40
   4   7  -1    8.50    2.80
  -4   7   1    6.90    3.10
  -4   7   1    2.20    3.20
  -4  -7  -1    4.80    2.80
  -4   7   1   14.40    4.00
   4  -7   1    7.90    3.00
   4  -7   1    6.10    4.30
   4   7  -1    6.70    4.00
   4   7  -1    9.40    2.10
  -4  -7  -1    8.90    2.10
  -4   7   1    3.00    3.20
  -4  -7  -1    9.70    4.20
   4   7  -1   12.10    2.70
  -4   7   1    9.60    4.10
   4  -7   1    8.80    3.40
   4  -7   1    5.80    1.50
  -4   7  -1    1.60    3.60
   4  -7  -1    6.50    2.90
   4   7   1    4.60    2.50
  -4  -7   1    8.40    2.60
  -4  -7   1    7.80    4.00
  -4   7  -1    6.60    2.10
   4   7   1    5.80    2.30
   4   7   1    3.60    2.00
  -4  -7   1    9.50    2.80
  -4   7  -1    2.50    3.10
   4   7   1    7.60    3.90
   4  -7  -1    2.00    4.20
   4   7   1    8.50    2.30
   4   7   1    3.30    3.20
  -4   7  -1    3.70    3.20
  -4   7  -1   16.10    4.70
   4  -7  -1    7.40    3.60
  -4   7  -1    9.50    3.70
  -4   7  -1    2.90    3.30
   4  -7  -1    7.60    3.10
   5   7  -1   -1.90    3.00
   5  -7   1   -1.50    3.50
   5  -7   1    1.00    4.60
   5   7  -1    0.40    1.90
  -5   7   1    2.60    3.40
   5  -7   1    3.10    2.40
   5  -7   1   -3.10    2.70
   5  -7   1   -0.80    2.40
  -5   7   1    4.10    3.50
  -5   7   1    1.40    2.80
   5   7  -1    5.50    2.80
   5  -7   1    2.10    3.60
  -5   7   1    2.70    3.30
  -5   7   1    4.90    3.60
  -5   7   1    2.50    3.30
  -5  -7  -1   -3.40    3.10
   5   7  -1   -3.30    3.20
  -5  -7  -1   -1.90    1.90
   5   7  -1    3.60    2.70
   5  -7  -1   -4.90    2.40
  -5  -7   1    1.90    2.20
   5   7   1    2.80    3.10
  -5   7  -1   -2.20    3.00
  -5   7  -1   -4.30    2.80
  -5  -7   1   -5.20    2.90
  -5   7  -1   -3.30    3.20
   5   7   1   -1.40    2.40
   5   7   1    1.10    2.50
   5  -7  -1   -1.50    2.20
  -5   7  -1    3.20    3.20
   5  -7  -1    0.80    3.50
   5   7   1   -5.90    2.90
  -5   7  -1   -3.10    3.50
   5   7   1    0.30    2.10
   5  -7  -1   -1.90    3.00
   5   7   1   -0.10    2.20
   5  -7  -1    2.70    4.10
  -5   7  -1    2.40    3.10
  -6  -7  -1   18.00    3.60
  -6   7   1   14.40    4.60
  -6   7   1   25.10    5.30
  -6   7   1   18.50    4.70
   6   7  -1   19.50    4.30
   6   7  -1   12.80    4.90
   6  -7   1   13.80    5.70
  -6  -7  -1   28.40    6.20
   6  -7   1   21.80    5.30
   6  -7   1   19.30    4.70
   6  -7   1   24.30    4.10
   6  -7   1   24.70    6.00
   6   7  -1   23.90    4.50
  -6   7   1   15.90    5.30
  -6   7   1   19.30    4.90
   6   7  -1   21.80    3.20
   6   7  -1   19.20    5.50
   6   7   1   23.30    3.60
  -6  -7   1   26.00    5.70
   6  -7  -1   30.00    5.90
  -6  -7   1   23.00    4.30
   6  -7  -1   19.20    4.10
  -6   7  -1   33.00    6.30
  -6   7  -1   20.10    5.30
   6   7   1   24.50    5.60
  -6   7  -1   22.20    5.40
   6  -7  -1   23.20    6.50
   6   7   1   23.50    4.20
   6   7   1   17.40    4.00
   6   7   1   27.80    2.90
  -6   7  -1   28.00    5.60
   6  -7  -1   31.30    5.30
  -6   7  -1   11.80    4.60
   6   7   1   15.30    5.50
  -7   7   1   63.89    7.90
  -7   7   1   65.19    8.10
   7   7  -1   68.09    7.30
   7   7  -1   61.79    5.40
   7  -7   1   61.59    8.60
  -7   7   1   73.39    9.00
   7  -7   1   62.19    8.80
  -7  -7  -1   64.09    8.80
   7  -7   1   55.49    7.80
  -7   7   1   56.89    7.50
   7   7  -1   67.59    9.00
   7   7  -1   57.39    7.70
   7  -7   1   65.99    7.70
  -7   7   1   57.89    7.50
   7  -7   1   79.89    7.00
   7   7   1   83.79    7.70
   7  -7  -1   67.99    9.00
  -7   7  -1   53.79    7.80
  -7   7  -1   71.89    8.60
   7  -7  -1   52.69    6.20
  -7   7  -1   63.39    8.20
   7   7   1   72.59    6.00
  -7  -7   1   69.89    8.80
   7   7   1   50.89    8.10
  -7   7  -1   61.39    8.30
  -7   7  -1   55.29    7.90
   7  -7  -1   50.29    7.30
   7  -7  -1   63.99    7.70
   7   7   1   47.00    7.30
   8  -7   1    8.30    5.90
   8  -7   1   10.30    5.20
   8   7  -1    5.90    4.50
   8  -7   1    4.70    4.40
   8  -7   1    4.60    3.50
   8   7  -1    0.40    4.50
  -8   7   1    7.00    4.50
   8   7  -1    5.00    4.20
  -8   7   1   11.70    5.30
  -8   7   1   -2.60    3.80
  -8  -7  -1   11.00    5.10
  -8   7   1    4.80    3.90
   8  -7   1    7.00    4.30
  -8   7  -1   -5.20    3.50
  -8   7  -1    3.10    4.40
   8   7   1    4.10    4.00
  -8  -7   1    1.80    4.20
  -8   7  -1    4.00    4.50
   8  -7  -1   -7.40    3.40
  -8   7  -1   -2.90    2.90
   8  -7  -1   10.50    5.30
   8   7   1    2.90    4.70
  -8   7  -1    4.90    4.60
   8   7   1   -1.20    4.50
   8  -7  -1    4.70    3.90
   8  -7  -1   -1.80    4.20
  -9   7   1    4.30    5.20
   9  -7   1    1.60    5.00
   9  -7   1    3.40    4.90
   9   7  -1   13.70    5.70
  -9   7   1    0.90    4.30
   9  -7   1    2.40    4.60
   9  -7   1    9.30    6.20
   9   7  -1   -2.60    5.10
   9  -7   1    7.50    4.20
  -9   7   1    1.60    4.80
   9   7  -1    3.40    4.60
  -9   7   1    1.10    4.50
  -9  -7  -1   -0.20    4.10
   9  -7  -1   -0.70    3.70
   9  -7  -1    7.90    4.90
  -9  -7   1    7.60    5.10
  -9   7  -1   11.90    6.10
  -9   7  -1    4.60    5.30
  -9   7  -1    1.40    4.50
  -9   7  -1   -0.40    4.90
   9   7   1    2.90    5.00
   9   7   1    1.10    5.10
   9  -7  -1    2.30    4.80
   9   7   1    3.80    4.40
   9  -7  -1    4.50    5.20
  10  -7   1   17.90    7.00
 -10  -7  -1   28.70    7.60
  10  -7   1   15.60    6.40
 -10   7   1   14.60    6.60
  10  -7   1   27.30    7.20
 -10   7   1   18.50    6.40
 -10   7   1    9.50    5.70
  10   7  -1   16.30    6.60
  10   7  -1    6.10    5.30
  10  -7   1    9.50    5.60
 -10   7   1    7.10    5.00
  10   7  -1   16.90    6.90
  10  -7   1   12.50    5.00
 -10   7  -1   15.90    5.80
  10   7   1   -0.20    5.30
 -10   7  -1   17.20    6.40
  10  -7  -1    7.20    5.60
  10  -7  -1   26.00    6.00
  10  -7  -1    4.60    5.60
 -10   7  -1   22.00    6.90
  10   7   1    9.50    6.00
 -10   7  -1    6.50    5.20
 -10  -7   1   27.10    7.20
  10   7   1   11.10    5.50
  10  -7  -1   12.00    6.20
 -11  -7  -1    2.80    5.40
  11   7  -1   -7.00    4.50
  11   7  -1    0.20    5.30
 -11   7   1   -2.70    4.50
  11  -7   1    3.60    6.30
 -11   7   1    0.60    5.50
  11  -7   1   11.80    7.30
  11   7  -1   -8.00    5.20
 -11   7   1    2.10    6.30
 -11   7   1    3.20    5.90
  11  -7   1    1.10    6.20
  11  -7   1    7.50    6.20
  11   7   1    7.70    6.60
  11  -7  -1    5.80    4.90
 -11   7  -1   15.90    5.90
 -11   7  -1   -1.00    8.60
  11   7   1   -4.00    5.80
  11  -7  -1   -5.00    4.90
 -11   7  -1   -1.20    6.00
  11  -7  -1   -8.80    5.10
  11  -7  -1    1.80    5.50
  11   7   1    9.00    5.60
 -11   7  -1    8.30    6.50
 -11  -7   1    3.30    5.70
  12   7  -1   -0.90    5.60
 -12  -7  -1   17.10    7.30
  12  -7   1    3.50    6.00
 -12   7   1    5.30    5.70
  12   7  -1    0.40    5.80
  12   7  -1    9.20    7.50
  12  -7   1   23.00    8.40
 -12   7   1   -3.80    5.80
 -12   7   1   12.70    7.60
  12  -7   1   -4.70    5.80
  12  -7  -1   10.30    7.30
 -12  -7   1   11.10    6.00
 -12   7  -1    1.70    6.10
  12   7   1   -5.90    5.70
  12   7   1    5.00    6.80
 -12   7  -1    6.10    7.30
  12  -7  -1    0.20    6.20
  12  -7  -1    0.90    6.00
  12   7   1    9.20    6.40
  13   7  -1    2.40    7.50
  13   7  -1    0.70    6.70
  13  -7   1    0.10    7.10
 -13   7   1   -1.10    8.30
  13  -7   1    5.20    7.30
  13  -7   1   -8.70    7.00
 -13  -7  -1    2.40    6.40
 -13   7  -1   -9.90    7.40
  13   7   1  -11.00    6.60
 -13  -7   1   -4.30    5.30
  13  -7  -1    4.30    6.70
  13  -7  -1   -3.60    6.30
  13  -7  -1    5.90    7.30
   0   8   1   42.10    3.90
   0   8  -1   43.90    3.50
   0   8  -1   40.20    6.10
   0   8  -1   37.90    4.30
   0   8   1   44.70    6.40
   0  -8   1   38.80    6.10
   0   8  -1   36.80    4.90
   0   8   1   41.10    4.20
   0   8   1   41.00    4.10
   0  -8   1   48.00    4.50
   0   8   1   42.40    4.20
   0  -8  -1   41.40    6.00
   0   8   1   39.10    4.90
   0   8  -1   40.50    4.50
   0   8  -1   47.20    4.70
  -1   8   1   67.79    5.70
   1   8  -1   73.09    4.80
  -1   8   1   72.19    4.30
   1   8  -1   73.69    6.80
   1   8  -1   70.69    5.20
   1   8  -1   65.79    4.90
  -1  -8  -1   74.89    7.40
   1  -8   1   66.19    7.80
  -1   8   1   76.19    5.50
  -1   8   1   69.29    7.60
  -1   8   1   75.39    5.70
   1  -8   1   65.39    2.90
  -1   8   1   74.49    5.60
   1  -8   1   64.29    2.80
  -1   8   1   65.09    4.10
   1  -8   1   76.59    5.70
  -1   8   1   70.69    5.70
   1   8  -1   67.59    5.10
  -1   8  -1   63.79    3.30
   1   8   1   75.09    5.60
  -1  -8   1   86.19    7.70
  -1   8  -1   67.49    3.40
   1   8   1   56.99    4.70
   1   8   1   61.19    4.40
  -1   8  -1   71.99    6.00
  -1   8  -1   63.19    7.90
   1  -8  -1   66.89    5.10
   1   8   1   64.59    6.40
   1  -8  -1   63.39    7.40
  -1  -8   1   63.69    4.80
  -1   8  -1   75.09    5.60
  -1   8  -1   74.29    5.80
  -1   8  -1   67.59    5.90
   1   8   1   68.49    4.60
   2  -8   1    2.00    1.70
  -2  -8  -1    1.50    3.40
  -2   8   1    5.20    2.80
  -2   8   1    3.50    2.60
  -2  -8  -1    3.00    1.60
   2   8  -1    4.80    2.60
   2  -8   1    1.20    2.80
  -2   8   1    2.40    2.20
   2  -8   1    9.60    4.60
   2   8  -1    4.10    2.20
  -2  -8  -1    3.20    3.20
   2   8  -1   -0.90    1.70
   2   8  -1    7.10    2.40
   2   8  -1    2.60    2.30
   2  -8   1    2.40    1.80
   2   8  -1   -1.40    2.80
  -2   8   1    6.40    3.90
  -2   8   1    9.10    1.90
  -2   8   1    3.30    2.70
  -2   8   1    3.20    2.40
   2   8   1    4.50    3.20
  -2   8  -1    5.90    2.40
  -2   8  -1   -0.90    2.60
  -2   8  -1   -0.60    3.40
   2   8   1    0.80    2.40
  -2  -8   1    0.30    3.70
  -2   8  -1    4.20    1.10
  -2   8  -1    2.10    2.50
   2  -8  -1   11.30    4.70
  -2   8  -1    5.40    3.00
   2   8   1    2.30    2.00
   2   8   1    0.40    1.60
  -2  -8   1    1.80    3.00
   2  -8  -1    1.90    0.90
  -2  -8   1    1.20    1.80
   2  -8  -1    2.80    1.20
   2  -8  -1    2.60    2.60
   2   8   1    0.50    2.00
  -2   8  -1    7.60    3.10
  -2   8  -1    3.30    1.20
   3   8  -1  107.49    5.40
   3   8  -1   90.59    8.90
  -3   8   1   96.69    7.30
  -3  -8  -1   89.29    9.10
   3  -8   1  107.59    6.90
   3  -8   1   89.09    5.80
   3  -8   1   84.89    9.30
   3   8  -1  100.49    6.10
  -3  -8  -1   97.19    4.90
   3  -8   1   97.99    8.00
  -3   8   1  103.59    5.10
  -3   8   1   82.89    8.80
  -3   8   1  103.59    5.20
  -3  -8  -1   97.59    7.90
   3   8  -1   99.39    6.30
   3   8  -1  104.19    6.80
  -3   8   1  116.89    7.60
  -3   8   1   99.99    7.30
  -3   8   1  104.09    7.30
   3  -8   1   95.59    6.10
   3   8  -1   91.69    6.30
  -3   8   1   93.49    7.00
   3   8   1   83.89    8.70
  -3   8  -1   96.59    7.30
  -3   8  -1  108.89    8.70
   3   8   1  101.29    7.10
  -3  -8   1   90.09    5.60
   3  -8  -1  100.39    5.40
  -3   8  -1   91.39    4.10
   3  -8  -1   93.79    9.30
  -3   8  -1   84.79    8.70
   3   8   1   88.19    5.70
   3   8   1   94.89    5.60
   3  -8  -1   85.19    5.40
  -3  -8   1   97.79    9.50
   3   8   1   95.79    5.80
   3   8   1  101.49    6.00
  -3   8  -1   88.49    7.80
  -3   8  -1   96.49    5.40
  -3  -8   1  106.99    7.40
   3  -8  -1  106.19    7.50
  -4  -8  -1   23.70    4.40
   4   8  -1   31.60    3.20
   4   8  -1   27.30    4.20
  -4   8   1   20.10    5.20
  -4   8   1   19.60    4.40
   4   8  -1   30.60    5.00
   4  -8   1   26.50    4.80
   4   8  -1   21.30    5.30
  -4   8   1   35.50    5.20
   4  -8   1   25.20    4.30
  -4  -8  -1   27.00    5.70
   4   8  -1   24.80    3.80
   4  -8   1   28.80    6.10
  -4   8   1   17.10    5.30
  -4   8   1   23.70    4.60
  -4   8   1   30.20    5.20
   4  -8   1   28.50    5.30
   4  -8  -1   27.70    4.50
  -4   8  -1   24.30    4.50
   4   8   1   19.10    5.20
   4  -8  -1   33.10    6.30
   4   8   1   28.40    3.90
  -4  -8   1   30.60    4.40
  -4  -8   1   17.10    5.10
  -4  -8   1   26.70    3.60
   4   8   1   29.60    3.70
   4  -8  -1   25.70    4.00
  -4   8  -1   25.20    4.90
  -4   8  -1   19.50    4.40
   4   8   1   28.50    3.60
   4   8   1   19.60    4.40
   4  -8  -1   29.40    5.00
  -4   8  -1   25.20    5.60
  -4   8  -1   30.40    5.10
   5  -8   1  276.27   13.00
   5   8  -1  259.77   15.00
  -5   8   1  295.07   14.50
   5   8  -1  266.97   12.40
   5   8  -1  277.47   10.30
   5   8  -1  274.47   12.40
  -5   8   1  273.17   14.20
  -5   8   1  283.27   15.10
  -5  -8  -1  293.57   15.50
   5   8  -1  278.67   13.70
   5  -8   1  256.17   14.10
  -5   8   1  302.37   14.40
   5  -8   1  260.37   15.40
  -5   8   1  254.07   15.10
   5   8   1  283.87   11.20
   5  -8  -1  258.57   12.40
   5  -8  -1  281.57   14.30
   5  -8  -1  252.87   15.30
  -5   8  -1  256.27   14.10
  -5   8  -1  272.87   14.10
  -5  -8   1  270.27   12.90
  -5   8  -1  243.48   14.60
   5   8   1  273.17   12.00
  -5   8  -1  304.27   14.90
   5   8   1  270.87   12.00
  -5  -8   1  292.17   15.40
  -5   8  -1  273.37   15.00
   5   8   1  277.87   13.80
   5   8   1  270.77   15.30
   6   8  -1    5.30    3.60
   6  -8   1    3.60    4.30
  -6   8   1    2.80    4.00
   6  -8   1   10.50    4.10
   6   8  -1    3.00    3.20
  -6   8   1    3.20    4.00
  -6   8   1    1.90    4.00
   6  -8   1    4.30    5.40
  -6  -8  -1    9.10    4.70
   6  -8   1    5.40    2.80
  -6   8   1    6.50    3.70
   6   8  -1   -6.00    3.80
  -6   8   1   -1.20    3.50
   6   8   1   12.30    5.30
   6   8   1    3.00    3.00
   6   8   1    8.00    4.30
   6  -8  -1    8.60    4.50
  -6   8  -1   -1.70    3.80
  -6   8  -1    3.40    3.90
   6  -8  -1    9.00    5.00
   6   8   1    4.60    2.90
   6  -8  -1    7.20    3.80
  -6  -8   1    7.50    4.30
  -6   8  -1    3.90    4.00
  -6   8  -1    3.90    3.80
  -6   8  -1   -0.20    4.00
   6   8   1    6.70    2.60
   7   8  -1  103.09   11.20
   7  -8   1  108.19   10.80
  -7   8   1   88.89   10.00
   7  -8   1  107.79    9.70
   7   8  -1  114.29    9.40
   7  -8   1   94.69    7.00
  -7  -8  -1   83.29   10.10
   7   8  -1  112.59   10.60
  -7   8   1  101.39   10.20
  -7   8   1   85.79    9.70
   7  -8   1  115.09   12.00
  -7   8   1   77.59    9.40
  -7   8   1  101.29   10.80
  -7   8  -1  119.39   11.20
   7   8   1  104.19    8.70
  -7   8  -1  108.99   10.60
   7   8   1   96.19   11.10
   7   8   1   92.79    9.50
   7  -8  -1  104.79    7.50
   7  -8  -1  117.99   12.00
  -7   8  -1   75.89    9.90
  -7   8  -1  103.29   10.60
   7  -8  -1  100.19    9.30
   7  -8  -1  113.99   10.60
  -7   8  -1   96.59   10.50
  -7  -8   1  107.59   11.30
  -8   8   1    7.10    4.90
   8  -8   1   18.10    5.80
  -8   8   1   17.30    5.70
   8  -8   1   17.80    5.60
  -8   8   1   15.90    6.30
   8   8  -1   18.40    6.70
   8  -8   1    9.00    5.80
  -8   8   1   18.30    5.50
   8  -8   1   16.70    4.40
   8   8  -1   15.20    5.40
  -8   8   1   18.10    5.90
  -8  -8  -1   31.10    6.90
   8   8  -1   13.80    4.70
   8  -8  -1   25.70    5.10
   8   8   1   17.30    6.20
  -8  -8   1   11.50    5.50
   8  -8  -1   13.00    6.50
  -8   8  -1   13.40    5.60
  -8   8  -1   13.10    5.50
   8  -8  -1   19.70    5.50
   8   8   1   24.00    6.50
  -8   8  -1   14.20    5.60
   8  -8  -1   33.40    7.10
  -8   8  -1   18.70    5.90
  -8   8  -1   16.80    5.70
   8   8   1   23.40    5.30
   9  -8   1    3.00    4.90
  -9   8   1   -2.50    4.10
   9  -8   1    0.50    5.70
   9   8  -1   -0.10    5.10
  -9  -8  -1   -4.40    4.20
   9   8  -1   -7.90    3.50
  -9   8   1    0.60    4.50
   9   8  -1   -2.30    5.20
  -9   8   1    0.90    5.20
   9  -8   1   -8.70    4.10
  -9   8   1   -3.10    4.20
   9   8   1   -3.00    4.50
   9  -8  -1   -5.30    3.90
  -9   8  -1    0.70    4.40
   9   8   1    3.50    4.50
  -9   8  -1    0.20    5.10
   9  -8  -1    5.60    6.20
  -9   8  -1   -3.30    4.00
   9  -8  -1    4.50    6.00
  -9  -8   1    2.90    5.30
  -9   8  -1    5.10    5.30
   9   8   1    2.40    4.80
   9  -8  -1   -9.20    4.20
 -10   8   1    4.00    5.20
 -10   8   1    0.90    5.60
  10  -8   1    2.90    6.10
 -10  -8  -1    0.10    5.20
  10   8  -1    8.20    5.90
  10   8  -1   -2.90    4.30
  10   8  -1    6.70    5.90
 -10   8   1    8.60    5.70
 -10   8   1    7.10    5.50
  10  -8   1   -7.10    4.30
  10  -8   1   -4.50    5.30
  10   8   1   -2.90    4.90
  10  -8  -1   -7.30    5.20
 -10   8  -1    3.90    5.20
 -10   8  -1   -2.10    4.50
  10  -8  -1   -4.50    6.20
 -10  -8   1   -2.90    4.80
  10   8   1   -2.80    4.90
 -10   8  -1    2.50    5.30
 -10   8  -1    1.70    4.60
  10  -8  -1   -2.00    4.80
  11  -8   1   -1.90    5.40
 -11   8   1   -2.00    4.80
  11  -8   1    4.90    6.80
  11  -8   1   -3.60    5.60
  11   8  -1   -4.20    5.00
 -11   8   1   -6.00    5.80
 -11   8   1   11.30    7.00
  11   8  -1   -7.00    5.80
  11   8  -1    7.70    7.30
 -11   8   1   -6.70    4.90
 -11  -8  -1    1.30    5.70
 -11   8  -1    1.90    5.40
  11   8   1   10.70    7.90
  11   8   1   20.60    7.70
 -11   8  -1    7.70    5.70
 -11   8  -1    3.50    6.90
  11  -8  -1   12.10    7.30
  11  -8  -1    9.00    6.30
  11  -8  -1    0.60    6.20
 -11   8  -1   16.40    7.00
 -11  -8   1   12.20    6.40
  12   8  -1   19.30    8.10
 -12   8   1   11.20    8.00
  12  -8   1    4.20    7.50
 -12   8   1    4.60    6.10
 -12   8   1    4.60    5.80
  12  -8   1   13.70    8.00
  12  -8   1    7.00    6.70
  12   8  -1    3.40    7.60
 -12  -8  -1    0.30    5.70
  12  -8  -1    2.80    6.40
  12  -8  -1    5.60    6.90
 -12  -8   1   14.50    7.00
 -12   8  -1    3.00    7.00
  12   8   1    7.20    7.00
 -12   8  -1    2.50    5.90
  12   8   1    7.00    8.10
   0  -9   1   -1.30    2.00
   0  -9  -1   -0.20    1.10
   0   9   1   -1.10    2.00
   0  -9  -1    1.70    3.40
   0   9   1   -1.70    2.10
   0   9  -1   -3.90    1.60
   0   9   1    0.10    3.50
   0   9  -1    0.90    2.40
   0   9  -1    0.60    2.80
   0   9   1    3.80    2.20
   0   9   1   -0.70    1.90
   0  -9   1   -1.90    3.50
   0   9   1    1.50    2.60
   0   9  -1   -2.90    3.50
   0   9  -1    1.00    2.20
  -1  -9  -1   11.10    2.30
  -1   9   1   10.30    3.20
  -1   9   1   10.70    3.20
  -1   9   1   17.40    3.40
   1  -9   1    9.90    4.50
  -1  -9  -1    8.30    4.00
  -1   9   1   13.70    4.70
  -1   9   1   10.80    2.40
   1   9  -1    9.50    3.80
   1  -9   1   14.80    3.40
   1   9  -1   12.10    3.20
   1   9  -1    7.90    4.30
   1   9  -1   10.30    2.90
  -1   9   1   13.90    3.20
   1   9  -1   11.30    2.70
  -1   9  -1    9.00    3.20
   1  -9  -1   22.30    3.50
   1   9   1   16.40    3.00
  -1   9  -1    9.20    3.20
  -1   9  -1    7.40    3.10
   1   9   1   13.40    2.80
  -1  -9   1    6.20    4.00
   1   9   1   13.20    5.00
   1  -9  -1   17.50    4.90
  -1  -9   1    8.70    2.60
   1   9   1    8.80    2.80
  -1   9  -1   15.40    1.80
  -1   9  -1   12.30    4.60
   1   9   1   11.70    3.00
   1   9   1   10.80    3.80
  -2   9   1    1.70    1.70
  -2  -9  -1   -6.30    3.10
   2   9  -1    0.70    2.30
   2  -9   1   -0.10    0.90
   2  -9   1    0.90    3.80
   2   9  -1   -3.00    2.20
   2  -9   1    0.40    1.40
   2   9  -1   -2.90    3.20
  -2   9   1   -0.40    2.10
  -2   9   1    0.30    2.60
   2   9  -1    0.00    2.40
  -2  -9  -1    3.00    3.20
   2  -9   1   -3.10    2.70
  -2   9   1    3.10    3.00
  -2   9   1    3.50    2.90
  -2   9   1   -6.10    3.10
   2   9   1    3.00    3.20
   2  -9  -1   -0.10    2.50
  -2   9  -1    3.30    2.90
   2   9   1   -0.90    2.10
  -2   9  -1   -2.00    2.60
  -2   9  -1    2.30    3.90
   2   9   1   -0.20    2.40
  -2   9  -1   -3.80    2.20
  -2   9  -1    4.70    2.90
   2   9   1   -2.50    1.70
  -2  -9   1   -3.00    2.80
  -2  -9   1    1.10    1.20
   2  -9  -1    2.20    4.00
   3   9  -1  127.99    7.60
  -3  -9  -1  128.49   11.60
  -3   9   1  135.39    6.40
   3  -9   1  127.29   11.60
   3   9  -1  146.39    6.80
  -3   9   1  134.39    8.80
   3   9  -1  140.69   10.10
  -3   9   1  113.39   10.70
   3  -9   1  129.99    8.90
   3  -9   1  126.69    6.90
  -3   9   1  128.59    8.70
  -3   9   1  127.59    8.40
   3   9  -1  138.79    7.80
  -3  -9  -1  136.09    9.10
   3   9  -1  125.79    7.90
   3   9   1  134.89    7.30
   3   9   1  132.99    9.80
  -3  -9   1  132.59   11.50
   3   9   1  127.59    7.10
  -3   9  -1  126.39    8.60
   3   9   1  132.79    7.30
  -3   9  -1  134.59    6.80
   3  -9  -1  138.39    8.80
   3  -9  -1  133.89    6.00
  -3   9  -1  143.19   10.50
  -3   9  -1  134.99    9.20
   3  -9  -1  150.88   11.10
  -3  -9   1  130.49    8.70
  -3   9  -1  128.49   11.50
   3   9   1  137.99    8.40
  -4   9   1    5.80    4.40
   4  -9   1    1.30    3.50
  -4   9   1    8.50    3.50
   4   9  -1   -3.50    3.90
  -4  -9  -1    5.50    4.00
   4   9  -1    0.90    2.50
  -4   9   1    1.20    3.40
   4   9  -1    4.40    3.10
  -4   9   1    1.30    3.20
   4   9  -1    0.60    2.60
   4  -9   1   -0.60    2.50
  -4   9   1   -0.20    2.90
  -4  -9  -1    4.30    3.20
   4   9  -1    3.00    2.70
   4  -9   1   -0.50    4.00
  -4   9  -1    0.70    3.90
  -4   9  -1   -1.00    3.00
  -4   9  -1    4.10    3.50
   4   9   1    1.70    2.30
  -4  -9   1    7.30    4.20
   4  -9  -1   -2.70    2.10
  -4   9  -1   -2.50    2.70
   4   9   1    4.30    2.90
  -4  -9   1   -2.00    2.70
   4   9   1   -1.90    2.00
   4   9   1   -4.30    2.10
   4   9   1   -2.60    3.10
   4  -9  -1    0.30    3.30
   4  -9  -1   -4.10    3.60
   5   9  -1   11.00    5.00
   5  -9   1   12.30    3.70
  -5   9   1   10.40    4.40
   5   9  -1    8.40    3.40
  -5   9   1    4.70    4.20
  -5   9   1    5.30    4.10
  -5  -9  -1    7.70    4.60
  -5   9   1   14.40    5.20
  -5   9   1    4.80    3.90
   5   9  -1   12.90    4.20
   5  -9   1   15.50    4.80
   5   9  -1    3.70    3.10
   5  -9   1   12.30    5.20
   5  -9  -1    5.80    4.10
  -5   9  -1    7.50    4.80
   5   9   1    6.70    4.50
  -5  -9   1   17.20    5.50
   5   9   1    9.10    3.20
   5   9   1    7.90    3.20
  -5  -9   1    6.70    3.30
   5  -9  -1   10.00    3.30
  -5   9  -1   13.00    4.30
  -5   9  -1    8.80    4.50
  -5   9  -1   10.90    4.30
   5   9   1   11.30    4.30
  -5   9  -1    6.70    4.30
   5  -9  -1   16.40    6.00
  -6   9   1    6.40    4.20
   6   9  -1    1.90    3.10
   6  -9   1    0.90    3.50
   6  -9   1    8.50    4.80
  -6   9   1    4.60    4.20
  -6  -9  -1    4.80    4.40
   6  -9   1   -0.10    5.40
  -6   9   1    4.20    4.60
  -6   9   1    5.40    4.10
   6   9  -1   -1.00    3.80
  -6   9   1    1.30    3.80
   6   9  -1   -1.60    3.30
   6  -9  -1    4.20    3.50
   6  -9  -1    3.40    3.90
  -6   9  -1    2.40    3.80
  -6   9  -1   -2.90    4.00
   6  -9  -1    1.10    4.80
  -6  -9   1    3.50    4.50
  -6   9  -1   -0.50    4.30
   6   9   1    2.20    3.70
  -6   9  -1    7.80    4.50
  -6   9  -1    0.10    4.20
   6   9   1   -0.90    3.80
   6   9   1   -0.50    3.70
  -7   9   1    7.20    4.20
  -7   9   1   -3.90    3.50
   7  -9   1    8.20    5.90
   7  -9   1    6.20    4.40
   7   9  -1    4.90    4.50
   7   9  -1    9.60    5.40
  -7   9   1    6.90    4.60
  -7   9   1    9.80    5.10
  -7   9   1    5.60    4.80
   7   9  -1    1.30    3.60
   7  -9   1   10.50    5.10
  -7  -9  -1    5.40    4.80
  -7   9  -1   11.70    5.20
  -7  -9   1   -1.20    3.90
   7   9   1    3.60    4.50
  -7   9  -1    5.20    4.90
  -7   9  -1    9.50    5.10
  -7   9  -1   -1.60    4.00
   7  -9  -1    4.90    4.60
   7   9   1    4.40    5.10
   7  -9  -1    8.60    5.60
   7  -9  -1   10.30    4.30
  -7   9  -1    1.30    4.10
  -8   9   1   -5.10    4.10
   8  -9   1    2.40    4.40
   8   9  -1    3.80    4.50
  -8  -9  -1   -0.80    4.00
   8  -9   1    7.90    6.40
   8   9  -1    1.20    5.00
  -8   9   1    1.50    4.60
   8  -9   1   -0.40    4.60
  -8   9   1   -3.00    4.50
  -8   9   1    1.30    4.40
  -8   9   1    2.10    4.10
  -8   9  -1    2.10    4.90
  -8   9  -1    1.20    4.70
   8   9   1   -2.00    4.40
  -8   9  -1   -0.30    4.70
  -8   9  -1    0.50    4.50
  -8  -9   1   -0.30    4.50
   8  -9  -1    2.10    4.10
   8   9   1    1.30    4.60
   8  -9  -1   -4.80    5.20
  -8   9  -1   -5.00    4.00
   8  -9  -1   -0.60    5.60
   9  -9   1    4.30    5.40
   9   9  -1   -8.70    4.40
  -9   9   1    1.80    4.90
  -9   9   1   -1.20    4.50
  -9   9   1    3.90    5.20
   9  -9   1    4.70    4.90
   9  -9   1   -1.40    5.90
   9   9  -1   -3.30    5.00
  -9   9   1   -3.30    4.70
  -9  -9  -1   -2.10    4.40
   9   9   1    2.60    5.90
   9  -9  -1    2.10    5.10
   9   9   1   -3.30    5.20
  -9  -9   1   -3.90    4.30
  -9   9  -1    3.80    5.30
  -9   9  -1   -7.60    4.10
  -9   9  -1   -6.30    3.90
   9  -9  -1   -3.30    5.20
  -9   9  -1   -7.00    4.30
  -9   9  -1   -2.60    4.30
 -10   9   1    6.10    5.60
 -10  -9  -1   -0.70    5.30
 -10   9   1  -10.00    4.70
  10  -9   1   -9.90    5.50
  10  -9   1   -0.60    4.90
  10   9  -1    7.70    6.20
 -10   9   1   -1.90    5.00
 -10   9   1   -0.90    5.20
  10   9  -1   -2.90    5.00
 -10   9  -1    6.00    5.70
 -10  -9   1    2.70    5.10
 -10   9  -1   -2.80    4.60
  10  -9  -1    3.20    6.60
  10   9   1   -6.00    5.60
  10   9   1   -3.20    5.90
 -10   9  -1    4.30    6.20
  10  -9  -1    1.40    5.20
 -10   9  -1   -2.60    5.40
 -11   9   1   -8.40    5.80
 -11   9   1   -1.30    5.60
 -11  -9  -1    7.00    6.90
  11  -9   1    0.20    5.50
  11   9  -1   -2.20    6.20
 -11   9   1   -2.30    5.90
  11   9  -1    1.20    6.40
  11  -9   1   -2.40    7.30
 -11   9   1    3.20    5.90
  11  -9  -1    1.30    5.60
  11   9   1    7.80    6.50
 -11  -9   1    0.30    6.20
  11  -9  -1   -0.70    5.40
 -11   9  -1   -3.70    6.50
  11   9   1    2.20    6.60
 -11   9  -1   -6.20    4.80
 -11   9  -1    4.50    6.10
 -11   9  -1   -2.90    5.00
  12  -9   1   -4.00    5.60
 -12   9   1    5.10    6.70
  12  -9   1   -0.20    7.10
  12   9  -1  -11.70    5.70
  12  -9  -1   16.30    8.70
  12   9   1   -2.10    6.50
  12  -9  -1    3.90    6.40
   0  10  -1  140.49    8.60
   0  10   1  158.48    9.50
   0  10   1  164.48    8.50
   0 -10   1  131.69   11.50
   0  10   1  148.29    7.20
   0  10  -1  142.89   12.40
   0  10  -1  150.58    9.60
   0 -10  -1  169.38   11.20
   0  10   1  147.09   11.00
   0  10  -1  148.59    8.60
   0  10   1  157.18    8.30
   1  10  -1  155.78   10.20
  -1  10   1  150.98    8.70
  -1 -10  -1  154.58   10.50
   1  10  -1  162.88    8.80
  -1  10   1  141.99    8.70
  -1  10   1  142.89    8.50
   1  10  -1  184.88   12.10
   1  10  -1  153.18    7.40
   1  10  -1  141.99    8.40
   1 -10   1  138.29   12.10
  -1  10   1  146.99   11.10
  -1  10   1  157.68    8.70
   1  10   1  152.68    9.90
  -1  10  -1  165.68    9.30
  -1  10  -1  152.48   11.30
   1 -10  -1  162.78   11.30
   1  10   1  156.18    8.00
   1  10   1  166.08    8.20
  -1 -10   1  158.28   10.80
   1  10   1  170.48   13.80
   1  10   1  155.08    8.20
  -1  10  -1  159.38    9.10
  -1  10  -1  166.38    9.20
  -2  10   1   12.20    4.30
  -2  10   1   17.50    3.40
   2 -10   1   15.90    5.60
   2  10  -1   15.90    3.40
   2  10  -1   12.00    4.50
  -2  10   1    6.00    3.30
  -2  10   1   10.50    4.90
  -2 -10  -1   19.50    4.60
  -2  10   1    3.80    3.20
   2  10  -1    7.90    3.20
   2  10  -1   16.00    3.50
  -2  10  -1   10.00    4.90
  -2  10  -1   19.60    4.10
   2  10   1   11.70    3.60
  -2  10  -1   11.50    3.40
   2  10   1    8.50    3.10
   2  10   1   11.30    2.80
  -2  10  -1   10.90    3.50
  -2 -10   1    6.30    4.30
   2  10   1    8.90    4.30
   2 -10  -1    7.40    5.10
   3 -10   1    7.30    4.60
  -3  10   1    3.50    4.20
   3  10  -1    0.00    2.70
  -3  10   1   -0.50    2.70
   3  10  -1    2.20    2.80
  -3 -10  -1   -0.60    3.90
   3  10  -1    0.70    4.00
  -3 -10  -1    2.30    3.40
  -3  10   1   -3.10    2.60
  -3  10   1    3.60    3.20
   3  10  -1    3.60    2.70
   3 -10   1    3.20    2.00
  -3  10  -1    0.00    3.10
   3  10   1   -3.50    3.50
   3  10   1    3.50    2.50
   3 -10  -1   -2.20    3.90
   3  10   1    5.30    3.10
  -3 -10   1    4.80    4.40
  -3  10  -1    2.10    3.10
  -3 -10   1    2.80    3.60
  -3  10  -1   -1.50    3.70
   3  10   1    4.10    2.40
  -4  10   1   19.90    4.70
   4  10  -1   16.40    5.00
   4 -10   1   21.10    3.60
  -4  10   1   16.20    5.30
  -4  10   1   20.20    5.90
  -4 -10  -1   26.30    5.20
  -4  10   1   21.60    5.00
   4 -10   1   17.20    5.90
   4  10  -1   19.50    4.50
   4  10  -1   25.30    4.90
  -4 -10  -1   23.70    6.30
  -4  10   1   19.40    4.80
   4 -10  -1   10.00    5.60
  -4  10  -1   25.10    5.20
   4  10   1   18.10    4.50
  -4 -10   1   20.20    4.70
   4  10   1   14.70    5.80
  -4  10  -1   23.60    5.40
   4  10   1   21.40    3.70
  -4  10  -1   10.10    4.90
  -4  10  -1   11.10    4.30
  -4 -10   1   20.40    5.90
  -4  10  -1   17.70    6.40
   4 -10  -1   18.60    3.00
  -5  10   1   25.00    6.60
   5 -10   1   22.30    4.40
   5 -10   1   13.90    6.10
  -5  10   1   18.50    5.60
  -5  10   1   19.70    5.20
  -5 -10  -1   19.20    5.90
   5  10  -1   11.70    4.40
   5  10  -1   19.50    6.30
  -5 -10  -1   24.10    5.00
  -5  10   1   11.00    4.60
  -5  10   1   16.30    5.00
  -5  10  -1   17.40    5.00
   5  10   1   26.30    6.80
  -5  10  -1   12.00    5.60
   5  10   1   15.30    4.70
   5 -10  -1   16.00    3.60
  -5 -10   1   15.00    3.90
  -5  10  -1   15.90    5.00
   5 -10  -1   25.70    6.60
  -5  10  -1   25.40    5.50
  -5 -10   1   10.30    5.30
  -5  10  -1   28.20    6.50
  -6  10   1   16.00    5.30
  -6  10   1   19.70    6.10
   6 -10   1   15.30    4.50
  -6 -10  -1   11.70    5.60
  -6  10   1   11.40    5.00
   6 -10   1    1.70    5.00
  -6  10   1   12.60    5.20
   6  10  -1   13.60    5.80
  -6  10   1   11.80    5.00
   6  10  -1    8.90    4.70
  -6  10  -1   11.40    5.40
   6 -10  -1   16.40    6.20
  -6  10  -1   19.00    5.50
  -6  10  -1   17.70    6.50
  -6  10  -1    3.00    4.90
  -6  10  -1   19.40    5.60
   6  10   1   14.20    5.60
   6  10   1    9.20    4.70
  -6 -10   1   12.30    5.20
   6 -10  -1   10.30    3.90
   7 -10   1   13.40    4.90
  -7  10   1    8.20    6.00
  -7  10   1   11.00    5.60
   7  10  -1   17.90    5.80
  -7  10   1    8.30    5.10
  -7  10   1    5.80    5.10
  -7  10   1    5.40    4.90
  -7 -10  -1   17.80    6.00
   7  10  -1    7.50    5.50
   7 -10   1    2.40    6.20
  -7  10  -1   12.20    5.60
  -7 -10   1    6.00    5.60
  -7  10  -1    8.30    5.50
   7 -10  -1   10.60    4.50
   7  10   1   11.80    5.90
   7 -10  -1    7.00    5.70
  -7  10  -1    6.10    5.30
  -7  10  -1   10.50    5.80
   7  10   1   15.30    5.80
  -7  10  -1   16.20    5.70
  -8  10   1   15.80    6.00
  -8 -10  -1    2.70    4.80
  -8  10   1   -6.60    3.90
  -8  10   1    5.40    5.20
   8  10  -1   12.80    5.90
  -8  10   1    6.90    6.30
   8 -10   1   -0.80    4.30
   8  10  -1   -3.70    4.70
  -8  10   1    1.10    5.00
   8 -10   1    1.90    6.00
  -8  10  -1   10.30    5.10
   8  10   1   -1.20    5.10
  -8  10  -1   10.80    6.00
  -8 -10   1   -0.60    4.90
   8  10   1    6.50    6.30
  -8  10  -1    1.20    4.70
  -8  10  -1   -3.60    4.50
  -8  10  -1   -4.30    4.50
   8 -10  -1    6.50    5.80
   8 -10  -1    8.10    4.60
  -9  10   1   15.00    6.50
  -9  10   1   13.80    6.70
  -9 -10  -1   12.10    6.40
  -9  10   1   17.80    6.80
   9 -10   1    2.00    7.40
   9  10  -1   -0.10    5.50
   9  10  -1    7.20    6.40
   9 -10   1    9.20    5.60
  -9  10   1   10.20    5.70
  -9  10  -1   11.10    6.20
   9  10   1    1.60    5.60
  -9 -10   1   10.40    6.30
   9 -10  -1   12.20    5.30
  -9  10  -1    5.60    6.00
  -9  10  -1    8.40    5.40
  -9  10  -1   -4.40    4.30
   9  10   1   -4.80    4.80
  -9  10  -1   -2.70    5.90
   9 -10  -1   -0.50    5.30
  10  10  -1    8.80    6.50
  10 -10   1    0.00    6.20
 -10  10   1   12.40    6.80
 -10  10   1    4.70    6.10
  10  10  -1    3.30    5.60
 -10 -10  -1    6.50    6.60
 -10  10   1    2.70    6.10
 -10  10   1    4.50    5.80
  10 -10   1    7.00    5.90
 -10 -10   1   -3.90    4.80
 -10  10  -1    4.40    6.30
 -10  10  -1    4.40    5.70
  10 -10  -1    4.60    6.20
 -10  10  -1    1.50    5.20
  10  10   1    0.90    5.40
  10  10   1    6.70    7.10
  10 -10  -1    3.00    5.40
 -10  10  -1   -0.50    5.50
  11  10  -1   16.30    7.50
 -11  10   1   17.50    7.90
 -11  10   1   26.20    9.60
 -11  10   1   14.50    8.50
  11 -10   1   16.30    7.90
  11  10  -1   10.10    8.70
  11 -10   1   19.90    7.50
 -11 -10  -1   19.50    7.90
 -11  10   1   26.20    7.80
 -11  10  -1   31.20   10.10
  11  10   1   18.30    9.10
  11  10   1    4.20    7.20
 -11  10  -1   15.80    7.50
 -11  10  -1   15.80    7.30
 -11  10  -1   35.10   10.80
 -11 -10   1   16.80    7.80
  11 -10  -1   20.60    7.00
  11 -10  -1   13.30    7.80
   0  11   1   -2.30    2.40
   0  11  -1   -0.90    3.00
   0 -11   1   -5.60    3.70
   0  11  -1   -1.90    2.70
   0  11   1   -0.40    2.20
   0 -11  -1    2.70    4.30
   0  11  -1   -3.00    3.90
   0  11   1   -3.00    2.70
   0  11   1   -1.50    4.30
   1 -11   1    9.50    4.50
   1  11  -1    5.40    4.60
  -1  11   1    1.50    3.50
   1  11  -1    7.50    4.00
  -1  11   1   -2.00    2.90
  -1  11   1   -1.60    2.40
  -1 -11  -1    3.20    4.50
  -1  11   1   -7.40    3.50
  -1 -11   1    5.90    4.40
  -1  11  -1    1.40    3.00
  -1  11  -1    0.60    2.90
  -1  11  -1    2.00    3.10
   1  11   1   -2.30    3.10
  -1  11  -1   -2.50    3.70
   1  11   1    8.10    5.30
   1 -11  -1   -3.20    4.10
   1  11   1   -3.90    2.20
   2  11  -1   -0.70    3.80
  -2  11   1    5.40    3.30
   2 -11   1    7.60    4.90
   2  11  -1   11.70    5.20
  -2  11   1    6.70    3.40
  -2 -11  -1    3.30    4.40
  -2  11   1    7.30    4.80
  -2  11  -1    0.70    3.30
   2  11   1   -0.60    2.40
   2  11   1   11.00    5.20
   2 -11  -1    6.60    4.80
  -2 -11   1    3.40    4.30
  -2  11  -1    8.20    4.90
  -2  11  -1    3.70    3.20
   2  11   1    7.10    4.20
  -3  11   1   27.60    6.80
  -3  11   1   29.10    5.30
  -3  11   1   15.90    4.60
  -3  11   1   23.80    5.20
  -3 -11  -1   37.30    6.40
   3  11  -1   29.80    6.60
   3 -11   1   38.20    7.70
   3  11   1   32.60    5.20
   3  11   1   23.80    5.70
  -3  11  -1   36.40    7.40
  -3 -11   1   32.50    6.20
   3  11   1   26.20    4.30
  -3  11  -1   30.40    5.70
  -3  11  -1   29.40    5.60
  -3  11  -1   28.50    5.40
   3 -11  -1   27.80    7.00
  -4  11   1   36.50    7.40
   4  11  -1   32.60    5.40
   4  11  -1   24.90    6.80
  -4  11   1   25.60    5.80
  -4  11   1   26.60    5.60
  -4  11   1   30.70    6.00
  -4 -11  -1   20.50    6.10
   4 -11   1   24.00    6.80
  -4  11   1   28.40    7.10
  -4 -11  -1   38.80    6.40
   4  11   1   36.00    7.40
  -4 -11   1   23.80    5.50
  -4  11  -1   19.70    5.30
   4 -11  -1   21.40    6.80
  -4 -11   1   23.20    6.40
  -4  11  -1   16.00    4.90
  -4  11  -1   25.70    6.70
  -4  11  -1   19.30    6.40
  -4  11  -1   30.00    5.70
   4  11   1   24.90    5.00
  -5  11   1    8.00    5.20
   5  11  -1   -6.00    3.40
  -5 -11  -1    1.80    3.80
  -5  11   1   -2.50    3.60
  -5  11   1    2.30    4.20
  -5  11   1    2.20    4.90
   5 -11   1    4.40    5.70
   5  11  -1   -0.50    3.60
  -5 -11  -1   -2.10    4.20
  -5  11   1   -0.90    3.50
  -5  11  -1   -0.70    3.70
  -5  11  -1    0.20    5.10
  -5  11  -1    4.20    4.60
  -5  11  -1   -1.80    4.50
   5 -11  -1    5.70    5.60
   5  11   1   -0.40    3.70
  -5  11  -1    0.70    3.80
   5  11   1   -3.10    4.30
  -5 -11   1   -1.50    4.30
   6  11  -1   -0.30    4.50
   6  11  -1   -4.20    4.00
  -6  11   1   -3.00    3.90
  -6  11   1   -7.10    4.40
   6 -11   1   -0.30    5.20
  -6 -11  -1    5.90    5.20
  -6  11   1    2.30    5.00
  -6  11   1   -0.60    4.20
  -6  11   1    2.60    4.60
  -6  11  -1    3.40    4.60
  -6  11  -1   -1.70    3.70
  -6  11  -1   -6.50    4.10
  -6  11  -1    0.70    4.30
   6 -11  -1    4.40    5.70
   6  11   1   -6.50    3.50
  -6  11  -1    1.20    5.10
  -6 -11   1   -2.30    4.60
   6  11   1   -3.70    3.50
   7 -11   1    5.20    5.60
  -7  11   1    7.10    5.60
  -7 -11  -1    7.50    5.30
  -7  11   1    4.30    5.40
   7 -11   1   -1.00    5.80
  -7  11   1    2.90    4.80
   7  11  -1    5.60    5.60
   7  11  -1    6.00    5.10
  -7  11   1   -0.20    4.90
  -7  11   1   -3.10    4.10
  -7  11  -1   -0.30    4.60
  -7 -11   1   -3.50    4.60
  -7  11  -1   -2.80    4.40
  -7  11  -1   -2.60    4.40
  -7  11  -1    5.10    5.00
   7 -11  -1  -10.00    4.30
   7  11   1    8.20    5.30
   7  11   1   -2.50    4.40
  -7  11  -1    5.70    4.90
   8 -11   1   46.90    8.70
   8  11  -1   25.80    8.10
  -8  11   1   37.00    7.80
  -8  11   1   40.00    9.30
   8 -11   1   38.90    9.20
  -8  11   1   28.50    7.60
  -8  11   1   48.60    8.90
  -8 -11  -1   39.90    8.90
   8  11  -1   35.60    8.00
  -8  11   1   36.60    8.40
  -8  11  -1   28.40    7.40
  -8  11  -1   39.60    8.40
  -8 -11   1   40.50    9.10
   8 -11  -1   20.70    7.70
  -8  11  -1   39.40    8.50
   8  11   1   38.20    8.10
  -8  11  -1   38.80    8.10
   8  11   1   29.60    8.90
  -8  11  -1   49.80    9.10
  -9  11   1    3.70    7.10
   9  11  -1    1.70    5.60
  -9  11   1    0.60    5.30
  -9  11   1    9.10    5.80
  -9 -11  -1   -1.70    5.10
  -9  11   1    9.60    5.80
   9  11  -1    9.70    7.10
   9 -11   1   10.70    7.30
  -9  11  -1   -0.70    4.90
   9 -11  -1   -6.60    6.50
   9  11   1    1.00    6.50
  -9  11  -1    8.80    7.00
   9  11   1   -6.60    5.10
  -9  11  -1    1.40    5.90
  -9  11  -1   10.20    7.10
  -9  11  -1   -1.20    5.50
  -9 -11   1    1.90    5.40
  10  11  -1    1.50    6.20
 -10  11   1   15.30    7.90
 -10 -11  -1    4.60    6.50
  10  11  -1   22.10    8.00
 -10  11   1   21.20    7.70
 -10  11   1   15.00    6.90
 -10  11   1    1.50    7.00
  10 -11   1    9.50    7.00
  10 -11  -1   16.10    8.70
 -10 -11   1    7.50    6.40
 -10  11  -1   16.10    7.20
 -10  11  -1    2.90    6.30
 -10  11  -1   12.40    8.40
  10  11   1   13.10    7.30
 -10  11  -1   14.10    7.70
  10  11   1   14.80    7.70
   0 -12   1  106.49   11.60
   0  12   1   99.19    7.20
   0  12   1  103.59    9.40
   0  12  -1  110.79    9.80
   0  12   1  105.09   12.10
   0 -12  -1  121.89   12.10
   0  12  -1  129.49   12.90
  -1  12   1    1.70    2.90
  -1 -12  -1   -2.40    4.30
  -1  12   1    0.10    4.60
   1 -12   1    7.30    5.40
   1  12  -1    1.50    4.50
   1  12  -1   -0.60    4.00
   1  12   1   10.70    5.10
  -1  12  -1   -0.40    2.80
   1  12   1    2.00    3.60
   1  12   1    4.40    2.60
   1 -12  -1   -5.90    4.00
  -1 -12   1   -1.50    4.50
  -1  12  -1   -3.00    4.30
  -2  12   1   24.70    4.60
  -2  12   1   12.90    4.50
  -2  12   1    7.40    5.30
   2  12  -1   35.10    6.50
   2 -12   1   19.40    6.50
   2  12  -1   17.40    6.20
  -2 -12  -1    5.90    5.30
   2  12   1   18.90    5.50
  -2  12  -1    6.80    5.10
   2  12   1    7.70    5.30
  -2 -12   1   25.20    5.80
   2 -12  -1   23.30    6.60
  -2  12  -1    8.60    4.20
  -3  12   1    4.10    3.80
  -3 -12  -1    2.60    4.70
  -3  12   1    7.50    5.40
  -3  12   1    3.30    3.70
   3  12  -1    0.30    4.50
  -3  12   1    1.40    4.50
   3 -12   1   -2.30    4.20
  -3 -12   1    6.30    4.80
   3  12   1   17.50    5.50
  -3  12  -1   14.00    5.00
  -3  12  -1    6.00    5.70
  -3  12  -1    7.90    4.10
   3  12   1    1.30    4.50
  -3  12  -1    4.00    4.10
   3 -12  -1    0.90    5.20
  -4  12   1    3.30    4.70
  -4 -12  -1    8.90    5.10
  -4  12   1    7.10    5.10
  -4  12   1   -0.80    3.40
   4  12  -1   -1.40    3.70
  -4  12   1    2.40    4.20
  -4  12   1    5.30    5.70
   4 -12   1    9.60    6.50
  -4  12  -1    9.20    4.80
   4 -12  -1    6.90    5.30
  -4  12  -1   -3.20    5.40
  -4  12  -1   10.40    5.80
   4  12   1    7.30    4.80
  -4 -12   1    1.50    4.40
  -4  12  -1    3.00    4.30
  -4  12  -1    2.90    4.40
   5 -12   1    7.90    5.50
  -5  12   1   -5.60    3.90
  -5 -12  -1  -10.50    3.60
  -5  12   1    0.10    3.90
  -5  12   1    4.10    4.30
   5  12  -1   -3.60    4.40
  -5  12   1    0.20    4.40
  -5  12   1   -0.90    5.10
  -5 -12   1   -1.80    4.80
  -5  12  -1    0.90    4.20
  -5  12  -1    2.50    4.10
  -5  12  -1    3.40    4.60
   5 -12  -1    3.20    5.30
  -5  12  -1    0.40    4.80
  -5  12  -1  -10.10    4.20
   5  12   1   -6.80    4.30
   6  12  -1    0.60    5.30
  -6  12   1   -7.40    4.20
   6 -12   1    5.60    6.00
  -6  12   1   22.20    7.10
  -6 -12  -1   -4.80    4.60
  -6  12   1    1.40    4.90
  -6  12   1    9.20    5.30
  -6  12   1   -2.80    4.20
  -6  12  -1    7.90    4.80
   6  12   1    4.10    4.90
  -6 -12   1    1.70    5.10
  -6  12  -1   -8.30    4.10
  -6  12  -1    0.50    4.80
  -6  12  -1    4.80    5.60
  -6  12  -1    6.00    6.30
   6 -12  -1    5.90    5.30
   7  12  -1   -1.60    4.80
  -7 -12  -1    0.40    5.30
  -7  12   1   -8.30    3.90
   7 -12   1   -6.10    6.00
  -7  12   1  -12.70    5.40
  -7  12   1    0.90    5.20
  -7  12   1   -4.10    4.20
  -7  12   1   -5.90    4.80
  -7 -12   1    4.50    5.40
  -7  12  -1    1.70    5.00
   7 -12  -1   -1.80    5.60
  -7  12  -1   -0.90    4.70
   7  12   1   -7.00    5.10
   7  12   1    1.30    5.60
  -7  12  -1   -5.50    4.50
  -7  12  -1    4.60    6.30
  -7  12  -1    5.90    6.10
  -8  12   1    0.90    5.30
  -8  12   1    6.60    5.70
  -8 -12  -1    0.30    5.60
   8  12  -1    3.60    6.30
  -8  12   1    2.40    5.70
  -8  12   1    0.50    5.30
   8 -12   1    1.90    6.00
  -8  12   1   -0.20    5.60
   8  12   1    7.10    5.90
  -8  12  -1   -5.30    4.70
  -8  12  -1    0.20    5.00
  -8  12  -1    2.60    5.70
  -8  12  -1    7.90    6.60
  -8 -12   1    2.20    5.20
  -8  12  -1   -2.20    5.30
   8 -12  -1    6.60    6.50
   8  12   1   -2.00    5.60
  -9  12   1   14.60    7.00
   9  12  -1   23.30    8.10
  -9  12   1   26.90    8.60
   9 -12   1    6.90    8.30
  -9  12   1   25.70    8.60
  -9  12   1   27.60    8.10
  -9 -12  -1   23.90    8.60
  -9  12  -1   28.60    8.40
  -9  12  -1   19.30    7.30
   9 -12  -1   20.40    8.30
  -9  12  -1   18.90    7.90
   9  12   1   18.50    8.00
  -9  12  -1   24.60    7.90
   9  12   1   16.40    7.30
  -9  12  -1   26.70    8.50
  -9 -12   1   31.40    8.90
   0  13  -1   -8.00    3.90
   0  13   1   -1.00    2.40
   0 -13   1    4.00    5.10
   0 -13  -1   -5.20    4.80
   0  13  -1    1.30    3.00
   0  13   1    4.20    5.10
   1 -13   1    3.40    5.60
   1  13  -1    4.30    4.40
  -1  13   1    4.00    5.40
  -1 -13  -1   11.30    5.30
   1  13  -1   -2.80    5.10
  -1  13   1    4.00    3.10
  -1  13  -1    2.00    3.40
  -1 -13   1   -2.80    4.70
  -1  13  -1    8.00    5.80
   1  13   1    9.90    4.80
   1 -13  -1   -1.30    4.50
   1  13   1    1.80    5.10
   1  13   1    2.30    2.50
  -2 -13  -1    9.50    5.80
  -2  13   1    2.60    3.40
   2  13  -1    9.10    5.20
  -2  13   1    3.90    5.10
  -2  13   1    4.40    3.60
   2  13  -1    8.50    5.70
   2 -13   1    4.10    5.30
   2  13   1    8.80    4.50
   2 -13  -1    6.00    5.60
  -2  13  -1   -1.20    5.10
  -2 -13   1    9.40    5.50
   2  13   1    7.10    5.80
  -2  13  -1    4.10    4.00
   3  13  -1   74.99   11.00
  -3  13   1   55.49    7.40
  -3  13   1   56.49    7.60
  -3  13   1   71.79   10.90
  -3 -13  -1   46.80    8.20
  -3  13   1   64.29   10.80
   3  13  -1   58.49    8.90
   3 -13   1   72.59   10.90
  -3  13  -1   57.69    9.70
   3 -13  -1   70.29   11.00
  -3 -13   1   44.80    7.80
  -3  13  -1   59.19    7.90
  -3  13  -1   57.49    7.50
   3  13   1   55.39    9.80
   3  13   1   62.39    9.20
  -4  13   1   12.00    6.50
   4  13  -1   -2.90    3.70
  -4  13   1    3.30    4.00
  -4  13   1   12.30    4.90
   4 -13   1    1.50    5.50
  -4  13   1    5.40    6.10
  -4  13  -1    3.60    4.50
  -4  13  -1    8.00    5.80
  -4  13  -1    4.60    4.40
   4 -13  -1   -3.20    5.00
  -4  13  -1   12.10    6.70
   4  13   1    5.30    5.50
  -5  13   1   -3.50    4.50
  -5  13   1   -2.20    4.30
   5 -13   1    2.80    6.30
   5  13  -1    1.50    4.70
  -5  13   1    1.70    4.50
  -5  13   1   -7.40    4.70
  -5  13  -1   -0.80    5.10
  -5  13  -1    0.80    4.50
  -5  13  -1    5.20    5.10
   5  13   1    8.10    5.80
  -5  13  -1   -0.50    4.80
   5 -13  -1   -3.90    4.40
  -6 -13  -1   12.10    6.60
  -6  13   1    9.00    5.40
  -6  13   1    1.40    6.70
   6  13  -1   -0.30    5.20
  -6  13   1    6.40    5.30
   6 -13   1    3.20    5.90
  -6  13   1   14.70    7.00
  -6 -13   1    2.50    6.10
   6 -13  -1   -1.40    5.70
  -6  13  -1    7.10    5.50
  -6  13  -1   -2.50    5.30
   6  13   1    9.50    6.20
  -6  13  -1   -1.60    6.30
  -6  13  -1    5.10    5.30
  -6  13  -1    4.20    6.30
  -7  13   1    0.40    5.10
  -7  13   1    4.30    6.50
  -7  13   1    3.60    6.10
  -7  13   1   10.10    5.90
   7  13  -1    0.90    5.40
  -7 -13  -1    6.70    6.70
   7 -13   1    3.70    6.20
   7 -13  -1    4.70    6.70
  -7  13  -1    5.70    5.80
   7  13   1    1.50    5.60
  -7  13  -1   10.90    5.90
  -7 -13   1    3.20    5.90
  -7  13  -1   -3.60    5.20
  -7  13  -1   -1.70    4.90
  -7  13  -1   -3.70    5.20
  -8  13   1   -3.70    5.30
  -8  13   1    1.10    6.10
  -8  13   1   -4.40    5.70
  -8  13   1   -1.20    5.60
   8  13  -1    9.90    7.10
   8  13   1   -4.80    4.90
  -8  13  -1   -2.70    5.20
  -8 -13   1    0.70    6.70
  -8  13  -1   -1.50    6.30
  -8  13  -1    4.70    6.20
  -8  13  -1   -4.00    5.50
   0 -14   1   20.40    7.40
   0  14  -1    4.40    3.20
   0  14   1    8.50    6.20
   0  14  -1    5.40    6.00
   0 -14  -1    5.10    6.00
   1 -14   1    2.60    5.30
  -1 -14  -1   -0.80    5.70
  -1  14   1   10.50    3.90
   1  14  -1    1.50    5.90
  -1  14   1    7.50    5.90
  -1 -14   1   -2.20    5.10
  -1  14  -1    7.90    3.90
   1 -14  -1    7.20    6.60
   1  14   1   11.30    6.00
  -1  14  -1   -6.20    4.60
  -2  14   1   -6.30    5.30
  -2  14   1    9.40    4.70
   2  14  -1   -5.30    4.30
  -2 -14  -1   16.20    6.50
   2 -14   1    2.10    6.20
  -2  14   1   -3.10    3.10
   2  14  -1    7.30    6.10
  -2  14  -1    5.20    3.90
   2  14   1    7.10    8.20
   2 -14  -1   -3.60    5.30
  -2  14  -1    2.20    4.10
  -2 -14   1   -4.00    4.70
   2  14   1   -0.10    6.10
  -2  14  -1   -3.40    5.40
  -3  14   1   -3.10    3.50
   3  14  -1   -3.10    4.50
  -3  14   1    0.80    5.80
   3  14  -1   -5.80    5.80
   3 -14   1   -2.20    4.80
  -3  14   1   -4.20    6.10
  -3  14   1   -0.90    3.90
  -3  14  -1    2.00    4.40
   3  14   1   -0.20    4.40
  -3  14  -1   -3.00    5.40
   3  14   1   -0.80    5.20
   3 -14  -1   -3.00    6.10
  -3  14  -1    1.90    6.00
  -3  14  -1    3.10    4.30
   4  14  -1    0.10    4.70
  -4  14   1   -5.80    5.30
  -4  14   1   -0.60    4.20
   4  14  -1    5.00    6.30
   4 -14   1   -6.70    5.50
  -4  14   1    5.10    6.10
  -4  14   1   -0.50    4.00
   4 -14  -1   -0.80    5.40
  -4  14  -1   -0.70    5.90
  -4  14  -1   -4.20    4.10
   4  14   1   -3.90    4.90
  -4  14  -1   -7.40    3.80
  -4  14  -1   -1.60    5.40
   4  14   1    0.20    5.10
  -5  14   1    7.90    5.60
   5  14  -1    1.30    5.00
  -5  14   1   -1.50    4.60
  -5  14   1   -4.40    6.10
   5 -14   1   -3.30    5.40
  -5  14   1    4.10    6.20
  -5  14  -1   -2.00    5.30
   5 -14  -1   -1.20    6.30
  -5  14  -1    4.30    4.20
   5  14   1    5.20    5.90
  -5  14  -1    1.40    6.00
  -5  14  -1    7.10    5.70
   6 -14   1   10.60    7.50
  -6  14   1    8.30    6.20
  -6  14   1    6.70    5.50
  -6  14   1   -2.20    6.30
   6  14  -1   -0.30    5.80
  -6  14   1   -6.70    5.20
   6 -14  -1    3.90    7.40
  -6  14  -1    4.10    6.90
  -6  14  -1    4.00    6.00
  -6  14  -1    2.50    5.20
  -6  14  -1   -3.20    5.30
   6  14   1    0.10    5.40
  -7  14   1   -2.70    5.10
   7  14  -1    2.30    5.60
   7  14   1    2.20    6.50
  -7  14  -1    7.20    7.40
  -7  14  -1   -4.40    5.90
   0  15  -1   -3.30    5.10
   0 -15  -1    5.20    6.00
   0  15   1   -3.50    5.80
   0 -15   1   -1.70    6.20
  -1  15   1    9.00    4.50
  -1  15   1    2.90    6.20
  -1 -15  -1    1.00    5.70
   1  15  -1    8.80    6.50
   1 -15   1    0.70    6.40
   1 -15  -1    1.70    6.40
  -1 -15   1   -6.50    5.50
  -1  15  -1    9.70    6.80
   1  15   1   11.90    7.70
  -2  15   1   -0.10    4.00
   2  15  -1    1.30    6.50
   2 -15   1   -8.50    4.60
  -2 -15  -1   -6.40    9.20
  -2  15   1    6.50    6.70
  -2  15   1   12.30    6.80
   2 -15  -1   -3.10    6.60
   2  15   1    2.80    5.50
  -2  15  -1    3.30    4.80
  -2  15  -1    2.40    3.90
  -2  15  -1    2.60    5.90
  -3  15   1    7.10    6.20
  -3  15   1   -0.40    6.00
   3  15  -1    8.60    6.60
  -3  15   1    5.10    5.10
   3 -15   1   11.00    7.40
  -3  15   1   -2.00    4.10
  -3  15  -1   -7.60    5.70
  -3  15  -1    2.00    4.50
   3  15   1    1.10    6.50
  -3  15  -1   -2.00    4.60
   3 -15  -1    2.50    7.30
  -3  15  -1    1.50    6.10
  -4  15   1    4.20    5.90
   4 -15   1    4.00    6.80
   4  15  -1   -4.90    5.00
  -4  15   1   10.10    5.10
  -4  15   1    0.50    7.20
   4  15  -1   -3.40    6.60
  -4  15  -1    5.30    8.30
   4  15   1    1.60    5.70
  -4  15  -1    2.80    5.70
   4  15   1   12.10    8.10
   4 -15  -1   -3.90    6.90
  -4  15  -1   -5.30    4.10
  -5  15   1   10.60    5.50
   5  15  -1    0.90    5.50
  -5  15  -1    9.10    5.00
   5  15   1   -0.70    5.50
   0   0   2   -0.10    0.20
   0   0   2    0.50    0.30
   0   0   2   -0.30    0.20
   0   0  -2   -0.10    0.20
   0   0   2    0.10    0.20
   0   0  -2   -0.10    0.20
   0   0  -2   -0.10    0.20
   0   0  -2   -0.10    0.20
   0   0  -2    0.00    0.10
   0   0  -2    0.00    0.20
   0   0   2   -0.30    0.20
   0   0   2   -0.10    0.20
   0   0   2   -0.10    0.20
   1   0   2    0.80    0.40
   1   0   2    4.90    0.90
   1   0  -2    0.00    0.50
  -1   0   2   -0.20    0.40
   1   0  -2    0.10    0.50
  -1   0  -2    0.50    0.40
   1   0  -2   -0.20    0.30
  -1   0   2    0.10    0.50
  -1   0   2   -0.20    0.30
  -1   0  -2   -0.10    0.40
  -1   0   2    4.10    0.90
  -1   0   2   -0.10    0.50
   1   0   2    0.10    0.30
   1   0  -2   -0.50    0.30
  -1   0   2    0.30    0.50
   1   0   2    0.90    0.50
   1   0  -2    0.40    0.50
   1   0   2   -0.10    0.40
  -1   0  -2    0.30    0.50
  -1   0  -2   -0.30    0.40
   1   0  -2    0.20    0.40
  -1   0  -2    0.10    0.50
  -1   0   2   -0.40    0.50
  -1   0  -2   -0.10    0.30
  -1   0  -2    0.20    0.40
  -1   0  -2   -0.40    0.40
  -1   0   2    0.60    0.50
  -1   0   2    0.00    0.40
  -1   0  -2    1.00    0.50
  -1   0   2    0.00    0.60
   1   0   2    0.30    0.50
   2   0  -2  390.76   12.80
  -2   0  -2  396.66   12.70
  -2   0  -2  387.26   12.70
   2   0  -2  389.26   12.20
  -2   0   2  393.76   12.70
   2   0  -2  390.46   12.90
   2   0  -2  377.96   12.90
   2   0  -2  387.56   12.00
  -2   0   2  374.96   12.80
  -2   0  -2  392.16   12.10
  -2   0   2  384.96   12.10
   2   0  -2  373.86   13.00
  -2   0  -2  379.46   12.80
  -2   0   2  395.26   13.00
   2   0  -2  396.96   13.10
  -2   0   2  367.66   12.90
  -2   0  -2  400.86   12.90
   2   0   2  388.86   13.00
  -2   0   2  393.26   12.90
   2   0   2  376.16   12.70
  -2   0  -2  371.86   12.80
   2   0   2  380.76   11.80
   2   0   2  385.66   12.80
   2   0  -2  385.46   12.80
  -2   0   2  371.46   13.00
   2   0   2  401.86   12.90
  -2   0  -2  400.56   13.00
  -2   0   2  392.16   13.00
  -2   0  -2  374.36   12.80
   2   0   2  388.36   12.90
   2   0   2  379.66   12.10
   2   0  -2  383.76   13.00
   2   0   2  392.26   13.00
   2   0  -2  391.06   13.00
  -2   0   2  394.26   12.90
   2   0   2  396.96   13.00
  -2   0  -2  387.16   12.70
   2   0  -2  381.76   12.60
   2   0   2  383.56   12.60
   2   0   2  383.26   12.80
  -2   0   2  392.06   12.70
  -2   0  -2  380.46   11.90
  -2   0  -2  389.16   13.00
  -2   0   2  363.16   12.90
   2   0  -2  404.76   13.00
  -3   0   2 2374.06   70.29
  -3   0  -2 2343.57   70.39
   3   0  -2 2286.17   70.09
  -3   0   2 2392.96   70.49
  -3   0   2 2303.67   70.49
  -3   0  -2 2326.97   70.39
   3   0   2 2412.76   69.19
   3   0  -2 2330.27   70.39
   3   0   2 2355.96   70.29
  -3   0  -2 2407.16   70.59
  -3   0  -2 2357.96   69.19
   3   0   2 2329.17   69.79
   3   0   2 2373.16   70.59
  -3   0  -2 2302.77   70.29
   3   0   2 2312.07   70.29
   3   0   2 2309.67   70.59
   3   0   2 2453.75   70.69
   3   0   2 2341.17   70.49
  -3   0   2 2399.36   70.59
  -3   0   2 2338.37   69.29
  -3   0   2 2267.17   70.39
  -3   0  -2 2280.97   70.49
   3   0   2 2321.37   70.39
   3   0  -2 2365.96   69.49
  -3   0   2 2351.86   70.39
   3   0  -2 2346.17   70.09
  -3   0  -2 2351.26   70.19
  -3   0   2 2440.66   70.69
   3   0  -2 2301.07   70.49
   3   0  -2 2322.87   70.59
   3   0  -2 2477.15   70.59
  -3   0  -2 2361.16   69.19
  -3   0   2 2348.36   70.19
   3   0  -2 2398.46   70.59
  -3   0   2 2452.25   70.89
   3   0   2 2377.36   70.39
  -3   0  -2 2330.17   70.49
   3   0  -2 2274.67   70.59
   3   0  -2 2327.07   70.69
   3   0   2 2316.67   69.19
   3   0  -2 2376.76   70.29
   3   0  -2 2367.46   69.29
  -3   0  -2 2348.86   69.89
  -3   0   2 2359.36   70.09
   4   0   2   10.40    2.60
   4   0  -2    7.40    2.50
  -4   0   2   10.40    1.90
  -4   0   2   10.70    2.60
  -4   0  -2    9.90    2.50
   4   0  -2   10.10    2.40
   4   0   2    8.60    1.70
  -4   0   2   13.20    2.40
   4   0  -2    9.90    2.50
   4   0   2   13.20    2.60
   4   0   2   10.20    2.40
  -4   0   2    6.40    2.30
  -4   0   2   13.70    2.60
   4   0  -2   10.10    2.60
  -4   0  -2   10.00    2.20
   4   0   2    9.30    2.60
  -4   0   2   11.60    2.70
   4   0  -2   10.40    2.70
   4   0  -2   11.40    2.60
  -4   0  -2   13.60    2.00
  -4   0  -2    8.70    2.40
   4   0   2   12.80    2.20
  -4   0  -2    8.90    2.40
  -4   0  -2   11.30    1.70
   4   0  -2   13.00    2.70
   4   0   2    6.60    2.40
  -4   0   2   11.50    2.80
   4   0  -2   12.90    2.50
   4   0  -2   13.30    2.80
   4   0  -2    9.70    1.80
   4   0   2    8.30    2.70
  -4   0  -2   12.50    2.70
   4   0   2    7.70    2.50
   5   0   2  517.05   17.60
  -5   0   2  563.24   19.70
   5   0   2  514.85   19.50
  -5   0  -2  533.25   17.30
  -5   0   2  522.05   19.60
  -5   0   2  531.75   17.90
   5   0  -2  557.94   19.20
   5   0  -2  501.45   17.60
  -5   0  -2  529.95   19.70
  -5   0  -2  543.55   18.50
   5   0  -2  517.35   19.20
   5   0   2  522.15   19.50
   5   0   2  537.05   19.50
   5   0  -2  567.24   19.70
  -5   0  -2  538.45   19.70
   5   0   2  530.75   19.50
   5   0  -2  535.45   19.60
   5   0   2  539.75   19.70
  -5   0   2  514.15   19.70
   5   0   2  538.65   19.60
  -5   0  -2  583.84   19.70
   5   0  -2  541.25   19.80
  -5   0  -2  549.74   17.90
   5   0  -2  509.85   19.80
   5   0  -2  520.55   19.50
  -5   0   2  533.05   18.90
  -6   0   2  890.91   30.30
   6   0   2  898.81   31.30
   6   0  -2  898.61   29.40
   6   0  -2  878.71   31.10
   6   0  -2  925.81   31.30
   6   0   2  861.71   30.90
  -6   0  -2  911.11   28.30
   6   0   2  897.91   29.00
   6   0  -2  925.71   31.10
   6   0  -2  893.61   31.50
   6   0   2  929.31   31.60
  -6   0   2  954.90   31.40
  -6   0  -2  880.21   31.40
  -6   0  -2  900.61   31.00
   6   0   2  928.11   31.30
   6   0  -2  860.21   31.10
   6   0   2  902.51   31.20
  -6   0   2  886.81   31.30
   6   0  -2  888.91   30.50
   6   0   2  903.91   31.30
   6   0   2  902.71   30.80
  -6   0  -2  913.71   29.30
  -6   0  -2  903.71   31.50
  -6   0   2  923.31   29.20
  -6   0   2  935.91   31.80
   6   0  -2  904.01   31.30
   6   0  -2  912.41   29.90
  -6   0  -2  929.71   29.90
  -7   0  -2  135.99    7.20
   7   0  -2  122.19    8.60
   7   0   2  135.19    9.20
   7   0  -2  144.09    9.10
  -7   0   2  128.99    8.70
  -7   0  -2  139.09    7.80
   7   0  -2  123.49    9.20
   7   0  -2  136.09    8.50
   7   0   2  125.09    9.10
  -7   0   2  133.69    9.00
   7   0   2  140.09    9.30
  -7   0   2  132.79    7.90
  -7   0  -2  135.19    8.90
  -7   0   2  137.39    8.70
   7   0   2  116.79    9.70
  -7   0  -2  145.19    9.00
  -7   0  -2  135.89    9.30
   7   0  -2  137.89    8.70
   7   0   2  131.49    8.80
  -7   0  -2  123.49    6.20
   7   0  -2  127.79    8.90
  -7   0   2  125.19    7.20
  -7   0   2  124.19    6.30
  -7   0   2  130.19    9.30
   7   0  -2  131.99    7.60
   7   0   2  136.19    8.70
   7   0  -2  128.59    8.90
   7   0   2  136.79    8.90
   8   0  -2   61.59    7.30
  -8   0  -2   71.89    8.10
   8   0   2   70.89    7.90
   8   0   2   88.49    8.80
  -8   0   2   68.89    4.80
   8   0   2   81.09    8.40
   8   0   2   75.19    8.40
  -8   0  -2   76.89    8.20
  -8   0  -2   76.39    6.80
   8   0  -2   76.69    8.00
  -8   0  -2   54.99    7.20
  -8   0   2   74.69    7.20
  -8   0   2   77.19    8.00
  -8   0  -2   86.99    8.00
   8   0   2   77.39    7.80
   8   0  -2   67.39    7.70
  -8   0   2   74.39    8.40
  -8   0   2   67.39    6.00
   8   0  -2   80.79    6.70
  -8   0   2   67.69    7.70
   8   0  -2   72.39    7.30
   8   0   2   82.09    8.10
  -8   0  -2   71.59    4.70
  -8   0   2   77.49    7.90
  -8   0  -2   78.49    5.80
   8   0   2   67.19    7.70
   8   0  -2   73.69    7.60
   8   0  -2   54.99    7.60
  -9   0   2    8.40    4.20
   9   0  -2    9.30    4.40
  -9   0  -2   12.70    4.70
  -9   0   2   12.50    4.70
  -9   0  -2   15.90    4.90
   9   0   2   14.30    5.10
   9   0   2   12.70    5.00
  -9   0  -2   24.60    4.50
  -9   0   2   12.90    4.70
   9   0  -2   10.40    4.50
   9   0   2   17.50    4.90
  -9   0   2   17.30    2.70
   9   0  -2   23.90    5.30
  -9   0   2   20.70    4.40
  -9   0  -2   26.80    4.30
   9   0  -2   15.70    5.30
   9   0   2   16.10    5.60
  -9   0  -2   24.40    5.80
   9   0  -2   11.60    4.60
  -9   0   2   21.70    4.20
  -9   0  -2   21.80    5.50
   9   0   2   18.00    5.20
  -9   0   2   18.00    5.30
   9   0  -2   18.40    4.30
   9   0  -2   21.10    5.10
   9   0   2   14.70    4.60
  10   0  -2   13.50    4.80
 -10   0   2   20.50    4.20
  10   0  -2   16.10    5.60
 -10   0   2   11.90    5.00
  10   0  -2   13.40    4.40
 -10   0  -2   14.70    4.90
 -10   0  -2   20.80    4.60
 -10   0   2   16.20    5.30
  10   0   2   15.00    5.30
 -10   0  -2   13.00    3.90
  10   0   2   12.00    4.90
 -10   0   2   10.60    5.00
  10   0  -2   22.80    6.60
 -10   0   2   11.80    4.10
 -10   0  -2   16.50    5.60
  10   0   2   14.80    5.20
  10   0  -2   22.90    5.80
  10   0   2   23.90    6.50
  10   0   2   16.50    5.60
 -10   0  -2   13.90    5.10
  10   0  -2   14.70    5.10
  10   0   2   15.30    5.50
  11   0  -2    6.50    4.90
  11   0  -2    1.10    4.90
 -11   0  -2   -0.50    3.70
 -11   0   2   -4.60    3.30
 -11   0   2   -1.40    3.90
  11   0   2   -3.60    4.50
  11   0   2    3.90    4.50
  11   0  -2   -2.70    3.90
  11   0  -2    1.00    4.10
 -11   0   2    8.70    5.40
  11   0   2   -3.70    4.10
 -11   0  -2   -0.10    4.50
  11   0  -2    5.20    4.70
  11   0   2   -4.70    4.20
 -11   0  -2    0.20    4.00
  11   0   2    1.90    4.20
 -11   0   2    1.60    3.80
  11   0   2   -5.90    3.60
  11   0   2   -5.80    3.40
 -11   0  -2    1.50    3.70
 -11   0  -2    1.00    3.30
  12   0   2    5.50    5.10
 -12   0   2   -3.50    4.60
 -12   0   2   -4.50    4.40
  12   0   2    0.60    4.90
 -12   0   2    2.00    3.90
  12   0  -2    0.60    4.60
  12   0   2    0.80    5.50
  12   0   2   -0.50    4.80
 -12   0  -2    0.70    4.20
  12   0   2   -0.50    4.80
  12   0  -2    2.00    5.00
 -12   0  -2   -4.30    4.60
  12   0   2   -1.80    5.90
 -12   0   2    5.80    4.50
  12   0  -2   -3.10    4.70
  12   0  -2   -9.20    4.40
 -12   0  -2   -2.60    5.40
  13   0  -2    9.80    7.30
  13   0  -2   -0.20    9.20
 -13   0  -2    6.50    5.70
 -13   0   2    3.20    6.40
  13   0   2   -3.00    6.30
  13   0  -2    4.40    5.80
  13   0   2   12.90    6.00
 -13   0   2    9.00    6.00
 -13   0   2   -2.20    3.60
  13   0   2   -5.30    5.40
  13   0  -2   -1.40    5.00
  13   0   2    1.00    4.90
 -13   0  -2   -7.00    5.10
 -13   0  -2   -7.40    3.70
  13   0   2    2.80    5.80
  14   0   2   26.20    7.90
  14   0  -2   11.90    6.80
  14   0   2   13.60    7.60
 -14   0  -2    7.80    7.40
 -14   0  -2   14.80    7.10
  14   0   2    1.50    6.70
  14   0  -2   16.40    8.10
 -14   0   2   23.80    8.30
 -14   0   2   13.20    7.90
  14   0  -2   -0.70    6.50
 -14   0   2   18.50    7.30
 -14   0  -2   25.70    9.50
   0  -1  -2   -0.30    0.40
   0   1   2    0.10    0.40
   0   1   2   -0.10    0.40
   0  -1   2   -0.20    0.50
   0  -1  -2    0.40    0.50
   0   1  -2   -0.20    0.40
   0   1   2    0.50    0.50
   0  -1  -2   -0.20    0.20
   0  -1   2   -0.50    0.40
   0  -1   2    0.10    0.50
   0  -1  -2   -0.40    0.50
   0   1  -2    0.20    0.30
   0  -1   2    0.10    0.40
   0  -1   2    0.00    0.10
   0   1   2   -0.10    0.40
   0   1  -2    0.70    0.50
   0   1   2    0.20    0.20
   0  -1   2    0.20    0.50
   0   1  -2    0.00    0.40
   0   1   2    0.80    0.50
   0  -1   2   -0.50    0.50
   0   1  -2   -0.20    0.40
   0   1  -2    0.40    0.40
   0   1  -2   -0.20    0.30
   1   1  -2    5.40    1.20
  -1  -1  -2   14.00    1.70
   1  -1   2   16.10    2.00
  -1  -1  -2   15.20    1.80
   1   1  -2   12.70    1.60
   1  -1   2   15.90    2.00
   1  -1   2   13.70    1.80
  -1  -1  -2   11.30    1.00
  -1  -1  -2   16.10    1.70
  -1  -1  -2   15.00    1.20
   1   1  -2    8.00    1.30
   1   1  -2    6.60    1.40
   1  -1   2   14.50    1.50
  -1   1   2   12.40    1.50
  -1  -1  -2   12.60    1.00
  -1   1   2   14.50    2.00
   1  -1   2   15.90    1.40
   1  -1   2   14.90    1.80
   1  -1   2   16.30    2.00
  -1  -1  -2   11.40    1.10
   1   1  -2   17.30    1.90
   1  -1   2   11.80    1.60
  -1   1   2   14.00    1.90
  -1  -1  -2    8.50    1.00
  -1   1   2    9.30    1.50
   1   1  -2   12.90    1.60
   1   1  -2    6.90    1.00
   1   1  -2   15.50    2.10
  -1   1   2   13.40    1.60
   1   1   2   16.70    1.20
  -1  -1   2   13.60    1.80
   1  -1  -2   13.30    1.50
  -1  -1   2   15.00    1.40
   1   1   2   16.50    1.30
   1   1   2   15.40    1.90
   1  -1  -2   11.00    1.50
   1  -1  -2   15.80    1.80
   1  -1  -2   12.50    1.60
  -1   1  -2   11.00    1.60
  -1   1  -2    8.00    1.30
   1  -1  -2   15.50    1.80
  -1   1  -2   10.50    1.60
   1   1   2   11.30    1.10
  -1   1  -2   17.80    1.90
   1   1   2   12.50    1.70
   1   1   2   12.30    1.20
  -1  -1   2   15.10    1.70
   1   1   2    8.90    1.10
  -1  -1   2   15.50    1.70
   1  -1  -2   16.00    1.70
   1  -1  -2   15.60    1.80
  -1  -1   2   15.30    1.70
   1   1   2    7.70    1.40
  -1  -1   2   12.60    1.60
   1  -1  -2   13.40    1.80
   1   1   2   16.20    1.70
   1  -1  -2   14.00    1.00
  -1  -1   2   14.50    1.60
  -1  -1   2   16.70    1.90
   1   1   2    6.90    1.20
   1  -1  -2   10.40    1.40
   2   1  -2 1472.75   45.30
   2   1  -2 1469.55   44.30
   2  -1   2 1521.25   45.50
   2   1  -2 1502.15   44.90
   2   1  -2 1515.15   45.20
   2   1  -2 1483.95   45.10
   2   1  -2 1495.65   45.30
  -2   1   2 1495.65   45.00
  -2   1   2 1482.25   43.60
   2   1  -2 1478.35   45.00
  -2   1   2 1529.45   45.30
  -2   1   2 1528.55   44.10
  -2   1   2 1430.16   45.10
   2   1  -2 1479.15   43.80
  -2  -1  -2 1528.85   45.10
  -2  -1  -2 1535.95   45.00
  -2  -1  -2 1514.75   44.10
  -2   1   2 1553.94   45.10
   2   1  -2 1422.16   45.00
   2   1  -2 1486.85   45.00
  -2   1   2 1446.96   45.10
   2   1  -2 1501.45   44.80
  -2  -1  -2 1506.75   45.20
  -2  -1  -2 1489.25   44.70
   2  -1   2 1457.25   45.10
   2  -1   2 1494.55   44.90
  -2   1   2 1490.15   45.20
  -2  -1  -2 1539.95   45.30
  -2  -1  -2 1499.85   44.80
  -2   1   2 1517.25   45.10
  -2  -1  -2 1495.95   45.10
   2  -1   2 1512.35   45.10
  -2   1   2 1505.45   45.20
  -2   1   2 1529.95   45.30
   2  -1   2 1454.85   45.10
   2  -1   2 1487.45   44.70
  -2  -1  -2 1471.55   44.50
  -2   1   2 1467.65   45.00
   2  -1   2 1495.95   45.30
  -2   1  -2 1483.05   45.10
   2   1   2 1500.35   44.60
   2  -1  -2 1485.55   45.20
   2  -1  -2 1492.85   44.10
  -2  -1   2 1509.45   43.90
   2  -1  -2 1476.05   45.00
   2   1   2 1478.45   45.00
  -2  -1   2 1527.85   45.00
   2   1   2 1504.95   45.30
  -2  -1   2 1464.05   45.10
   2  -1  -2 1491.75   45.40
   2   1   2 1528.65   43.80
  -2  -1   2 1510.05   45.30
  -2  -1   2 1446.66   45.00
   2  -1  -2 1475.65   45.00
   2   1   2 1511.35   45.00
  -2   1  -2 1514.15   45.30
   2  -1  -2 1560.24   45.30
   2  -1  -2 1518.95   45.00
   2  -1  -2 1510.85   45.10
  -2   1  -2 1483.35   45.30
  -2   1  -2 1510.45   45.40
   2  -1  -2 1471.65   45.00
   2   1   2 1519.55   44.10
  -2   1  -2 1474.55   44.70
  -2   1  -2 1489.45   45.10
  -2   1  -2 1560.44   45.30
  -2  -1   2 1497.55   44.40
  -2  -1   2 1507.65   45.20
  -2   1  -2 1503.35   44.90
   2   1   2 1494.05   44.80
  -2  -1   2 1458.05   44.80
   2   1   2 1458.25   45.00
  -2  -1   2 1488.55   45.30
   2   1   2 1501.55   44.70
  -2  -1   2 1546.25   44.90
  -2  -1   2 1510.55   45.00
   2   1   2 1508.65   45.20
  -2   1  -2 1518.25   44.50
  -2   1  -2 1492.35   45.20
  -2  -1   2 1506.95   45.10
   2  -1  -2 1499.25   45.10
   2   1   2 1491.55   44.70
   2  -1  -2 1483.35   45.20
   2  -1  -2 1529.25   45.10
  -3  -1  -2  297.07   11.00
   3   1  -2  287.57   11.00
  -3  -1  -2  286.27    9.50
   3   1  -2  280.77   10.70
   3  -1   2  277.57   11.00
   3  -1   2  272.07   11.00
  -3   1   2  295.67   10.90
  -3   1   2  253.37   10.70
  -3   1   2  290.77   10.70
   3   1  -2  285.97   10.20
  -3  -1  -2  277.47   10.50
  -3  -1  -2  274.47   10.70
   3  -1   2  288.17   10.90
  -3   1   2  280.07   10.70
  -3   1   2  282.17   10.90
  -3  -1  -2  277.57   10.50
  -3  -1  -2  282.87   10.60
   3  -1   2  291.77   11.20
  -3  -1  -2  283.77   10.20
   3   1  -2  283.17   11.00
  -3  -1  -2  287.27   10.90
   3   1  -2  274.77   10.70
   3   1  -2  284.07   10.10
   3   1  -2  287.47   10.90
   3  -1   2  277.57   10.50
  -3   1   2  283.07    9.10
   3  -1   2  282.37    9.90
   3  -1   2  289.97   10.80
  -3   1   2  283.77   10.90
  -3   1   2  284.17   11.00
  -3   1   2  283.37   11.00
   3  -1   2  302.37   11.00
  -3  -1  -2  290.47   10.50
   3   1  -2  285.47   10.50
   3   1  -2  287.77   10.90
   3   1  -2  290.17   10.70
   3  -1   2  286.87   10.70
  -3   1   2  289.17   10.70
  -3   1  -2  269.07   10.70
   3   1   2  288.77   10.40
  -3  -1   2  288.97    8.90
  -3  -1   2  290.47   10.80
   3  -1  -2  283.37   10.50
   3   1   2  285.37   10.60
  -3  -1   2  286.27   10.60
   3  -1  -2  276.97    9.00
   3   1   2  275.47   10.50
  -3  -1   2  281.17   10.80
  -3  -1   2  291.37   10.70
  -3   1  -2  287.47    9.90
  -3  -1   2  270.87   11.00
  -3  -1   2  290.97   10.90
   3  -1  -2  279.47   10.60
   3  -1  -2  279.57   10.70
   3  -1  -2  287.37   10.50
  -3  -1   2  283.57   10.50
  -3   1  -2  284.97   10.90
  -3   1  -2  294.67   10.50
  -3   1  -2  262.77   10.70
   3  -1  -2  290.67    9.90
   3   1   2  283.27    9.50
   3   1   2  290.17   10.40
   3   1   2  294.07   10.70
   3  -1  -2  284.07   10.70
   3  -1  -2  267.27   10.90
   3  -1  -2  271.57   10.90
   3   1   2  283.47   10.90
  -3   1  -2  296.77   11.10
   3   1   2  282.57   10.60
   3   1   2  285.27   10.40
   3  -1  -2  283.47   10.80
  -3  -1   2  290.47   10.60
   3   1   2  294.57   10.50
   3   1   2  285.97    8.90
  -3   1  -2  291.17   11.00
  -3   1  -2  280.37   10.00
  -3   1  -2  272.67   10.90
  -3  -1   2  269.67   10.50
  -3  -1   2  291.47   10.80
   3  -1  -2  282.87   11.00
  -3   1  -2  277.67   10.70
  -3  -1   2  278.97   10.20
   3  -1  -2  283.77   10.90
  -3  -1   2  280.27   10.10
   3  -1  -2  294.37   10.90
  -3   1  -2  289.37   10.10
  -4  -1  -2   13.70    2.80
   4   1  -2   19.80    3.10
  -4   1   2   12.50    2.60
  -4  -1  -2   11.80    1.30
   4  -1   2   15.30    2.20
   4   1  -2   10.50    2.10
  -4   1   2   12.60    1.80
  -4  -1  -2   11.60    2.50
  -4  -1  -2   12.80    2.40
   4   1  -2   13.80    2.60
   4  -1   2    9.80    2.60
  -4  -1  -2   11.90    2.70
  -4   1   2   10.00    2.60
   4   1  -2   13.10    2.60
  -4  -1  -2   13.50    2.50
   4   1  -2    8.10    2.40
   4  -1   2   18.00    3.20
   4   1  -2    9.60    2.40
  -4  -1  -2   13.10    2.00
   4   1  -2   16.70    2.40
  -4   1   2   16.90    3.00
  -4   1   2   11.00    3.00
  -4  -1  -2   10.80    2.70
   4   1  -2   10.60    2.90
   4  -1   2   11.40    2.70
   4  -1   2   11.70    2.90
   4  -1   2    9.70    2.80
  -4   1   2   11.30    2.80
   4   1  -2   14.90    3.10
   4   1  -2   15.00    3.10
   4  -1   2   14.50    2.90
  -4  -1   2   13.10    2.60
   4   1   2   16.60    3.00
   4   1   2   12.40    1.90
   4  -1  -2   12.50    2.60
   4  -1  -2   15.10    2.60
   4   1   2   14.70    2.70
   4  -1  -2    7.40    2.40
   4  -1  -2   11.70    2.30
   4  -1  -2   13.40    2.80
  -4  -1   2   13.60    1.30
  -4   1  -2   15.10    2.40
   4   1   2    7.10    2.60
   4  -1  -2   13.30    3.20
  -4  -1   2   11.70    2.40
   4  -1  -2   15.50    1.70
   4   1   2   13.50    3.00
  -4   1  -2   12.00    2.80
  -4  -1   2   11.30    2.80
   4   1   2    9.80    2.60
   4   1   2    9.90    2.40
  -4  -1   2   14.30    2.80
   4  -1  -2   13.70    2.80
  -4   1  -2   12.70    2.80
  -4  -1   2   12.40    2.40
  -4   1  -2   14.90    3.10
  -4   1  -2   10.20    2.80
   4  -1  -2    9.70    2.80
  -4  -1   2   13.50    2.40
   4  -1  -2   12.30    2.90
  -4   1  -2   13.10    2.70
   4   1   2   13.90    2.60
  -4   1  -2   13.70    2.80
  -4  -1   2   15.80    2.70
  -4   1  -2   18.40    2.30
  -4  -1   2    9.30    2.40
  -4   1  -2   12.40    2.20
  -4  -1   2    6.80    2.60
   4   1   2    9.60    2.30
   5   1  -2    7.40    2.40
  -5   1   2    7.40    3.00
   5  -1   2   10.90    3.00
   5   1  -2    6.10    2.60
  -5  -1  -2    7.80    2.00
  -5   1   2   11.10    2.80
   5   1  -2    9.50    2.90
  -5  -1  -2    7.20    2.70
   5  -1   2    2.70    2.60
  -5  -1  -2    6.90    1.20
  -5   1   2    8.70    3.00
   5   1  -2    4.40    2.90
   5  -1   2    8.10    2.80
  -5   1   2    9.90    2.00
   5   1  -2    5.80    2.50
   5  -1   2    8.90    3.00
  -5   1   2    8.80    2.80
  -5  -1  -2    7.40    2.70
  -5  -1  -2    3.00    2.30
  -5  -1  -2    8.80    2.40
   5  -1   2    7.40    3.00
  -5   1   2    9.90    2.90
   5  -1   2    7.20    3.00
  -5  -1  -2   14.10    2.90
   5  -1   2    4.20    2.00
   5   1  -2    8.10    3.00
   5   1  -2    4.60    2.30
   5   1  -2    7.70    2.70
  -5   1  -2   10.40    2.20
   5   1   2    9.70    2.90
   5   1   2    9.40    3.10
   5   1   2   11.60    3.00
   5  -1  -2    4.60    3.00
   5  -1  -2   10.70    2.80
  -5   1  -2    8.40    3.00
   5  -1  -2    8.30    1.70
  -5   1  -2   10.20    2.30
  -5  -1   2    7.60    2.80
  -5  -1   2    9.50    2.70
  -5   1  -2    6.10    2.10
   5  -1  -2    6.50    2.90
   5  -1  -2   10.40    3.10
   5  -1  -2    6.20    2.80
  -5  -1   2    6.20    1.20
   5  -1  -2    7.60    2.40
   5   1   2    7.40    2.90
   5   1   2    1.10    2.30
   5   1   2    7.10    2.80
  -5  -1   2    8.20    2.40
   5  -1  -2    4.40    2.70
   5   1   2   10.50    2.00
  -5   1  -2    4.70    2.60
  -5   1  -2    8.80    2.90
   5  -1  -2    2.40    2.60
  -5  -1   2   11.10    2.50
   5   1   2   10.40    3.20
  -5  -1   2   11.20    2.90
  -5  -1   2    3.90    2.30
  -6  -1  -2   31.70    3.60
  -6   1   2   37.70    5.10
   6   1  -2   36.70    4.80
  -6  -1  -2   34.10    4.30
  -6  -1  -2   45.10    5.50
   6   1  -2   29.50    4.40
  -6   1   2   33.70    4.80
   6   1  -2   38.50    5.50
   6  -1   2   42.10    5.40
   6   1  -2   42.60    5.30
  -6   1   2   32.90    5.20
   6  -1   2   30.80    4.70
  -6  -1  -2   42.50    5.50
   6  -1   2   32.40    5.20
   6   1  -2   38.40    5.30
   6  -1   2   29.90    4.70
  -6  -1  -2   33.00    2.40
   6   1  -2   44.10    4.90
   6  -1   2   45.60    5.50
  -6   1   2   42.10    3.60
  -6   1   2   40.50    4.70
  -6  -1  -2   39.90    5.20
   6  -1   2   28.00    4.80
  -6  -1  -2   37.20    4.70
   6  -1   2   38.60    4.30
   6   1  -2   40.50    5.10
  -6   1  -2   31.30    4.80
   6  -1  -2   38.10    6.00
   6   1   2   38.00    5.20
   6   1   2   40.50    5.20
   6   1   2   42.30    5.10
  -6  -1   2   35.20    4.80
   6  -1  -2   34.40    3.20
   6  -1  -2   40.90    5.40
   6   1   2   45.50    5.30
  -6   1  -2   33.00    4.90
  -6  -1   2   42.40    2.70
   6   1   2   35.10    4.90
  -6  -1   2   29.70    4.90
   6  -1  -2   38.50    5.20
  -6   1  -2   38.60    4.10
  -6  -1   2   33.00    4.80
  -6   1  -2   36.20    5.20
  -6   1  -2   37.90    3.80
   6  -1  -2   32.90    4.90
   6   1   2   34.80    5.00
   6  -1  -2   37.80    4.50
   6  -1  -2   38.60    4.50
   6   1   2   36.10    3.60
  -6  -1   2   42.10    4.80
  -6  -1   2   33.40    4.70
  -6  -1   2   40.90    4.30
  -6  -1   2   36.80    2.40
   6  -1  -2   29.90    4.60
   6   1   2   33.30    4.60
  -6   1  -2   35.70    3.90
   6  -1  -2   35.10    5.20
  -7  -1  -2   20.10    4.40
  -7   1   2   18.70    4.60
   7  -1   2   27.00    5.10
   7  -1   2   11.90    3.70
  -7  -1  -2   17.50    1.90
   7   1  -2   12.10    3.80
  -7   1   2   19.00    3.00
   7   1  -2   18.60    4.10
   7   1  -2   23.90    4.70
  -7   1   2   12.00    3.90
   7  -1   2   17.70    4.50
  -7   1   2   14.90    4.30
   7   1  -2   13.40    3.80
  -7  -1  -2   20.00    4.40
   7  -1   2   32.60    5.50
  -7  -1  -2   23.00    3.40
  -7   1   2   14.80    3.60
   7  -1   2   25.80    4.90
   7   1  -2   19.90    4.30
  -7  -1  -2   19.10    4.30
   7  -1   2   26.90    5.20
  -7  -1  -2   14.40    4.20
  -7  -1  -2   12.50    3.60
   7  -1   2   36.10    6.10
   7   1  -2   29.40    4.90
   7   1  -2   18.40    4.50
  -7  -1   2   18.50    2.00
   7  -1  -2   19.50    3.90
  -7  -1   2   18.60    4.20
   7   1   2   19.10    4.50
  -7  -1   2   18.00    2.10
   7  -1  -2   17.40    4.60
   7   1   2   14.40    4.10
   7   1   2   26.10    4.80
  -7   1  -2   21.70    3.60
  -7   1  -2   15.80    4.40
  -7  -1   2   13.60    4.10
  -7  -1   2   13.20    3.70
  -7  -1   2   19.40    3.80
  -7   1  -2   22.70    3.50
   7  -1  -2   14.10    4.10
  -7   1  -2   17.50    4.20
  -7  -1   2   19.70    3.80
   7  -1  -2   19.60    4.60
   7  -1  -2   18.40    4.50
   7   1   2   20.30    4.30
   7  -1  -2   15.00    3.80
   7  -1  -2   22.40    4.80
   7   1   2   26.10    5.10
   7   1   2   20.90    4.50
  -7  -1   2   21.60    4.50
   7   1   2   21.00    4.60
  -7   1  -2   21.70    4.60
   8   1  -2    8.10    3.70
  -8   1   2    1.70    3.60
  -8   1   2    0.40    2.30
  -8  -1  -2    4.70    1.40
  -8   1   2    2.30    2.80
  -8  -1  -2    1.30    3.40
   8   1  -2    1.70    3.40
   8  -1   2    3.00    4.20
   8  -1   2    1.00    3.80
   8   1  -2    6.60    4.00
  -8   1   2    7.60    3.90
  -8  -1  -2   -1.40    2.20
  -8   1   2    2.70    3.50
   8   1  -2    6.00    3.10
   8  -1   2    1.30    3.60
   8  -1   2    2.10    3.60
   8  -1   2    3.30    3.80
   8  -1   2    2.90    3.30
   8   1  -2    0.70    3.60
  -8  -1  -2   12.40    4.10
  -8  -1  -2    7.20    3.70
   8   1  -2    2.40    3.40
  -8  -1  -2    8.40    4.10
   8   1  -2    5.60    4.40
  -8  -1  -2   13.40    4.00
  -8   1  -2    2.90    2.80
   8   1   2    8.50    3.70
  -8  -1   2   -0.90    2.80
   8   1   2   -2.30    3.50
  -8   1  -2    1.10    3.40
   8  -1  -2    4.40    3.40
   8   1   2    2.30    3.50
   8  -1  -2    1.70    3.80
  -8  -1   2    6.20    3.10
   8  -1  -2    6.20    4.00
  -8   1  -2    4.70    4.40
   8  -1  -2    4.30    3.80
   8   1   2   10.30    4.40
  -8  -1   2    5.00    1.60
  -8  -1   2    2.40    3.40
   8   1   2   -2.10    3.30
  -8   1  -2    6.40    2.70
  -8  -1   2    5.10    3.10
   8  -1  -2    5.40    3.80
   8   1   2    2.80    3.20
  -8  -1   2    6.00    1.50
   8  -1  -2    8.00    4.30
  -8  -1   2   -0.50    3.30
   8  -1  -2    3.70    3.40
  -8   1  -2    1.40    3.30
  -8  -1   2    7.30    4.10
   8   1   2    5.10    4.00
   9   1  -2    7.60    5.00
  -9  -1  -2    6.60    2.10
  -9   1   2   14.00    4.70
  -9   1   2    4.90    4.00
  -9   1   2    7.20    3.00
   9  -1   2   10.30    4.10
   9  -1   2   21.10    5.60
  -9   1   2    9.00    3.70
   9  -1   2   20.20    5.60
   9   1  -2    8.80    3.40
  -9  -1  -2    6.80    3.90
   9  -1   2   16.40    5.50
   9  -1   2    7.90    4.60
  -9  -1  -2    7.40    3.90
   9   1  -2   11.60    4.60
  -9  -1  -2    7.40    4.00
   9  -1   2   14.70    5.00
   9   1  -2    4.70    4.20
   9   1  -2   14.80    4.70
  -9  -1  -2    7.40    4.00
   9   1  -2    8.20    4.50
  -9  -1  -2    4.80    2.60
  -9   1   2   12.40    4.50
  -9   1  -2    9.60    4.50
  -9  -1   2   11.70    1.80
   9  -1  -2    4.60    3.70
  -9   1  -2   14.40    5.20
   9   1   2    8.70    4.90
   9  -1  -2   19.10    5.60
   9  -1  -2   12.50    4.10
  -9  -1   2   11.30    4.50
   9  -1  -2   10.80    4.40
   9  -1  -2   14.80    5.00
  -9   1  -2    9.70    4.50
  -9  -1   2   14.50    4.60
   9   1   2    7.20    4.10
  -9  -1   2   12.10    3.90
   9  -1  -2   11.90    4.70
  -9  -1   2    9.60    4.10
  -9   1  -2   10.20    3.40
   9   1   2    9.00    4.40
  -9  -1   2   14.30    3.90
  -9   1  -2    5.70    3.40
   9   1   2   12.90    5.20
   9   1   2   11.80    4.30
   9  -1  -2    5.20    4.20
  -9  -1   2    5.60    4.20
   9   1   2    5.80    3.90
 -10  -1  -2   29.10    5.40
 -10  -1  -2   25.00    6.20
  10   1  -2   21.90    5.50
  10  -1   2   22.00    6.40
  10  -1   2   36.80    6.70
  10   1  -2   28.90    5.80
  10  -1   2   23.20    5.90
 -10   1   2   34.10    7.20
 -10  -1  -2   34.00    6.50
 -10   1   2   29.10    6.40
 -10   1   2   13.10    4.30
 -10  -1  -2   22.50    5.60
  10  -1   2   29.10    6.10
  10  -1   2   18.60    5.10
 -10  -1  -2   24.40    4.50
  10   1  -2   20.70    6.20
  10   1  -2   32.10    6.90
 -10   1   2   18.80    4.20
  10  -1   2   26.00    6.80
  10   1  -2   21.00    5.80
 -10   1   2   20.70    5.40
 -10   1   2   24.60    9.40
  10   1  -2   26.70    4.60
 -10  -1   2   29.90    5.90
 -10  -1   2   22.20    4.60
 -10  -1   2   24.20    6.70
  10   1   2   21.60    5.40
  10   1   2   17.80    5.90
  10  -1  -2   25.80    5.90
 -10  -1   2   20.90    4.70
 -10   1  -2   21.70    6.00
  10  -1  -2   38.70    7.30
 -10   1  -2   18.10    5.50
  10  -1  -2   33.10    6.80
 -10  -1   2   13.80    5.30
  10  -1  -2   23.20    5.50
  10  -1  -2   29.50    6.40
 -10   1  -2   22.80    6.10
 -10   1  -2   37.30    5.40
  10   1   2   27.20    6.40
  10   1   2   26.60    6.20
  10  -1  -2   30.80    5.60
  10  -1  -2   22.80    5.90
  10   1   2   28.20    6.20
  10   1   2   24.40    5.60
 -10   1  -2   29.80    5.10
  11  -1   2    3.70    4.60
 -11  -1  -2    2.40    4.30
 -11  -1  -2    1.00    3.60
  11  -1   2    5.40    4.50
  11   1  -2   12.50    6.40
 -11   1   2    5.30    3.90
 -11   1   2    2.90    5.00
  11  -1   2   -0.50    5.10
  11  -1   2    2.20    4.90
  11   1  -2    0.10    4.40
  11   1  -2    5.70    5.60
  11  -1   2   -4.80    4.20
 -11   1   2    7.60    5.30
  11  -1   2   -2.90    4.60
 -11  -1  -2    2.90    4.00
  11  -1   2    0.60    5.30
  11   1  -2   -4.60    4.40
 -11  -1  -2    4.00    4.50
 -11   1   2    2.60    3.90
  11   1   2    8.90    5.30
  11  -1  -2   -1.40    3.90
 -11   1  -2   -0.70    3.70
  11   1   2   -5.20    3.40
  11  -1  -2    7.90    5.30
 -11   1  -2    5.30    5.00
 -11   1  -2   -1.70    4.70
  11  -1  -2    0.40    4.40
 -11  -1   2    5.20    4.00
  11  -1  -2    0.30    4.60
 -11  -1   2   -0.90    3.40
  11  -1  -2   -2.90    3.70
 -11  -1   2    3.30    3.70
  11  -1  -2   -2.30    4.40
  11   1   2    1.70    4.90
 -11  -1   2    1.50    4.70
  11  -1  -2   15.00    6.10
 -11   1  -2    1.80    3.30
 -11  -1   2    3.20    4.30
  11   1   2   -2.00    3.70
 -11   1  -2    6.20    3.80
  11   1   2    1.90    4.90
  11   1   2    5.50    5.40
  12  -1   2  -13.10    4.40
 -12  -1  -2    0.30    4.10
 -12  -1  -2   -6.90    3.70
 -12   1   2   -3.00    4.60
  12   1  -2   -3.50    4.90
  12  -1   2   -0.30    5.80
  12  -1   2    2.10    5.70
  12  -1   2    1.60    5.20
 -12  -1  -2   -1.60    4.90
  12   1  -2   -3.40    4.40
  12  -1   2   11.60    5.80
 -12  -1  -2   -2.70    3.50
 -12   1   2    5.10    4.00
  12  -1   2    6.40    5.10
  12   1  -2    0.10    5.20
 -12   1   2    0.10    5.30
 -12   1   2   -5.80    3.70
  12   1  -2   -1.40    5.60
 -12   1  -2   -4.40    3.80
  12  -1  -2    2.30    6.10
  12  -1  -2   -6.10    4.40
  12   1   2   -6.00    4.90
 -12  -1   2   -3.50    4.50
  12   1   2    0.00    5.20
  12  -1  -2    4.00    5.50
 -12   1  -2    2.20    4.60
 -12  -1   2    4.10    5.00
 -12  -1   2   -1.20    3.50
  12   1   2    3.50    5.10
  12   1   2   -5.30    4.80
 -12   1  -2    5.20    5.30
  12   1   2    2.70    5.00
  12  -1  -2    8.90    5.70
 -13   1   2    0.10    5.30
  13  -1   2   -9.10    4.40
  13  -1   2    2.30    6.70
  13  -1   2    6.40    6.80
 -13  -1  -2    4.20    5.20
  13   1  -2   -1.60    5.60
  13  -1   2   14.10    6.70
 -13  -1  -2   15.20    6.50
 -13   1   2    4.40    5.80
  13   1  -2    2.30    6.30
  13   1  -2   -3.80    6.30
 -13   1   2    4.70    5.10
  13   1  -2   16.80    6.70
 -13  -1  -2    4.30    6.50
  13  -1  -2    4.50    6.20
  13   1   2    4.10    6.60
 -13  -1   2   -3.10    4.90
  13   1   2    1.70    6.20
  13   1   2    6.00    5.30
 -13  -1   2   -2.40    5.90
  13   1   2   -0.20    5.60
  13   1   2   11.40    6.20
 -13   1  -2    6.90    5.40
  13  -1  -2    9.60    6.40
 -13   1  -2    6.10    5.70
 -13  -1   2    5.10    5.70
 -13   1  -2    4.10    6.00
  13  -1  -2   10.30    6.00
  14   1  -2    9.20    7.10
 -14   1   2   -0.10    4.60
 -14   1   2   -3.50    6.50
  14   1  -2   -8.00    5.60
 -14  -1  -2   12.90    5.70
  14  -1   2   -0.20    5.60
  14  -1   2   14.40    7.00
 -14   1   2    4.10    7.30
  14  -1   2    4.60    7.10
  14   1  -2    6.10    7.40
  14   1   2    3.60    5.40
  14  -1  -2    7.90    7.70
 -14   1  -2    6.00    7.00
  14   1   2    2.20    6.10
  14   1   2   10.90    7.70
 -14  -1   2    0.50    5.50
  14  -1  -2    7.30    7.10
 -14   1  -2   12.10    6.10
  14  -1  -2    2.30    6.30
 -14   1  -2    1.10    6.10
  14   1   2   -2.90    8.20
   0  -2  -2   10.40    1.70
   0  -2  -2   11.20    1.80
   0   2  -2   12.80    1.80
   0  -2   2   11.70    1.40
   0   2  -2   13.00    0.90
   0   2   2   12.70    0.90
   0  -2   2   13.10    1.40
   0   2   2   10.90    1.70
   0   2  -2    8.60    1.20
   0  -2  -2   10.40    1.50
   0   2  -2   17.00    2.00
   0   2  -2   14.90    1.80
   0   2   2   11.00    1.60
   0   2  -2   15.20    1.60
   0   2   2   12.20    0.90
   0   2   2   12.90    1.50
   0   2  -2   12.60    1.50
   0  -2   2   13.10    1.70
   0  -2   2   11.50    1.80
   0   2  -2   11.50    1.50
   0  -2   2   12.30    1.50
  -1   2   2 1065.49   33.60
   1   2  -2 1123.69   33.70
  -1  -2  -2 1112.09   34.20
  -1   2   2 1085.69   33.60
  -1   2   2 1133.79   33.60
  -1   2   2 1129.59   33.80
   1   2  -2 1125.29   33.70
   1   2  -2 1121.89   34.40
   1   2  -2 1127.79   33.70
   1   2  -2 1069.49   33.70
   1  -2   2 1143.79   33.60
   1  -2   2 1101.49   34.20
   1   2  -2 1117.49   33.80
  -1   2   2 1145.19   34.40
   1  -2   2 1114.19   33.90
  -1   2   2 1115.59   34.40
  -1  -2  -2 1122.29   32.80
  -1   2   2 1136.79   33.60
  -1   2   2 1102.19   34.20
  -1   2   2 1132.59   33.70
   1  -2   2 1091.19   34.00
   1  -2   2 1148.19   34.50
   1  -2   2 1095.59   34.10
   1   2  -2 1124.79   34.50
   1  -2   2 1117.69   32.80
   1   2  -2 1113.59   34.20
   1  -2   2 1159.18   34.40
  -1  -2  -2 1091.19   34.00
  -1   2   2 1145.49   33.30
  -1   2   2 1135.29   33.70
  -1  -2  -2 1110.39   34.30
   1  -2  -2 1123.29   34.50
   1   2   2 1105.59   34.20
   1  -2  -2 1105.99   33.70
  -1   2  -2 1119.79   34.10
   1   2   2 1124.59   33.90
  -1  -2   2 1138.19   33.60
  -1  -2   2 1122.69   34.50
  -1   2  -2 1112.39   34.30
   1   2   2 1136.79   32.70
   1   2   2 1128.69   34.00
   1   2   2 1131.89   32.90
   1  -2  -2 1111.09   33.40
   1  -2  -2 1134.59   33.40
  -1  -2   2 1083.39   33.80
   1   2   2 1141.99   33.90
   1   2   2 1125.29   32.70
   1   2   2 1131.49   34.20
  -1   2  -2 1134.49   33.60
  -1   2  -2 1134.99   32.80
   1  -2  -2 1145.09   33.70
  -1   2  -2 1148.39   34.00
  -1   2  -2 1136.49   34.20
  -1  -2   2 1172.28   33.70
  -1  -2   2 1115.19   34.20
  -1  -2   2 1120.89   33.70
   1  -2  -2 1127.49   34.30
  -1  -2   2 1104.69   33.30
  -1   2  -2 1182.58   34.50
  -2   2   2   84.89    4.60
  -2  -2  -2   90.29    3.70
  -2   2   2   84.29    5.20
   2  -2   2   93.79    4.90
   2  -2   2   98.39    4.80
  -2   2   2   85.99    4.70
   2  -2   2   89.19    4.10
  -2   2   2  100.39    5.10
   2   2  -2   87.89    4.80
  -2   2   2   90.19    4.60
   2   2  -2   92.59    3.70
  -2   2   2   83.49    4.60
   2   2  -2   97.99    4.80
   2  -2   2   88.19    5.20
  -2  -2  -2   92.29    5.10
   2   2  -2   82.89    5.40
  -2  -2  -2   82.39    4.80
   2   2  -2   90.79    4.60
  -2   2   2   89.89    4.80
   2   2  -2   93.59    4.80
  -2   2   2   91.09    5.10
   2   2  -2   93.69    3.60
  -2   2   2   83.09    5.10
   2   2  -2   82.39    4.80
   2   2  -2   91.59    3.30
  -2  -2  -2   89.49    5.00
  -2   2   2   82.09    4.80
  -2  -2  -2   88.09    3.70
  -2  -2  -2   90.39    4.00
   2   2  -2  103.09    4.80
  -2  -2  -2   91.99    4.00
  -2  -2  -2   86.49    4.30
   2  -2   2   89.89    5.20
  -2   2   2   83.89    4.50
   2   2  -2   87.59    4.40
   2  -2   2   93.79    4.00
   2  -2   2   91.99    5.00
   2   2   2   80.69    4.70
  -2  -2   2   89.89    3.80
  -2  -2   2   87.59    4.60
   2   2   2   81.99    4.10
   2  -2  -2   92.19    4.50
  -2  -2   2   93.09    4.50
  -2  -2   2   98.99    5.40
  -2   2  -2   79.49    5.00
   2   2   2   86.89    5.00
   2   2   2   85.89    4.30
  -2   2  -2   79.19    5.00
  -2   2  -2   80.99    4.90
   2  -2  -2   89.29    5.20
   2  -2  -2   81.99    4.50
  -2   2  -2   91.09    5.40
   2  -2  -2   90.29    5.40
  -2  -2   2   88.89    4.40
   2   2   2   88.79    4.10
   2  -2  -2   90.69    4.90
  -2  -2   2   89.79    3.40
   2   2   2   86.49    4.80
   2   2   2   86.59    3.60
  -2   2  -2   94.79    5.10
   2  -2  -2  102.29    5.10
  -2  -2   2   89.29    4.70
  -2   2  -2   88.09    4.90
   2   2   2   90.29    4.30
  -2   2  -2   88.59    4.00
   2  -2  -2   84.69    4.80
   2  -2  -2   90.29    5.00
  -2   2  -2   95.49    5.00
   2  -2  -2   90.99    4.50
   2   2   2   88.39    4.00
  -2  -2   2   96.49    4.90
  -2  -2   2   90.29    4.90
  -2  -2   2   85.89    3.20
   2   2   2   83.99    4.00
   2  -2  -2   94.19    4.70
   2  -2  -2   82.89    4.50
   2   2   2   90.79    4.50
   3   2  -2  193.18    8.90
  -3  -2  -2  207.88    7.90
   3   2  -2  201.68    8.30
  -3  -2  -2  199.68    8.00
  -3   2   2  203.48    6.60
   3   2  -2  197.48    8.30
   3   2  -2  198.28    8.20
  -3   2   2  208.68    8.60
  -3  -2  -2  194.58    7.90
   3   2  -2  208.08    6.50
  -3   2   2  212.18    8.60
   3  -2   2  206.78    8.00
  -3   2   2  201.88    8.80
   3  -2   2  198.48    8.90
   3  -2   2  196.08    8.40
  -3   2   2  197.48    8.80
  -3  -2  -2  194.98    8.60
  -3   2   2  198.18    8.60
  -3   2   2  207.78    8.70
   3  -2   2  205.98    8.60
  -3   2   2  205.48    9.00
  -3   2   2  193.08    8.20
   3   2  -2  196.18    9.40
   3   2  -2  198.98    6.40
   3   2  -2  186.28    8.20
  -3   2   2  186.48    8.30
   3   2  -2  222.78    8.40
   3   2  -2  208.08    8.30
  -3   2   2  202.98    8.50
   3  -2   2  197.88    8.60
  -3  -2  -2  196.38    7.60
  -3  -2  -2  189.58    8.50
  -3  -2  -2  205.08    8.80
  -3  -2  -2  197.78    7.60
   3  -2   2  195.88    8.90
   3   2  -2  205.68    7.40
   3   2  -2  191.08    8.50
   3   2   2  193.38    9.10
  -3   2  -2  198.88    8.40
  -3  -2   2  198.48    8.00
   3   2   2  210.48    8.00
  -3  -2   2  199.88    8.50
  -3  -2   2  199.18    8.60
  -3   2  -2  215.08    8.70
  -3  -2   2  212.58    8.20
   3  -2  -2  192.08    8.70
   3   2   2  188.68    7.80
   3   2   2  214.48    8.10
   3  -2  -2  204.18    8.90
  -3   2  -2  204.38    8.90
   3  -2  -2  200.98    8.60
  -3  -2   2  199.28    6.50
  -3  -2   2  213.18    8.40
   3  -2  -2  211.78    6.80
   3   2   2  190.38    8.40
   3   2   2  209.78    7.60
  -3   2  -2  197.38    8.10
   3  -2  -2  203.28    8.30
   3  -2  -2  202.48    8.50
  -3   2  -2  199.58    8.70
   3  -2  -2  201.08    8.60
   3   2   2  191.38    8.00
   3   2   2  195.28    8.60
  -3  -2   2  213.88    8.50
  -3   2  -2  191.78    8.70
   3   2   2  208.28    8.00
   3  -2  -2  207.18    8.40
  -3  -2   2  188.98    8.20
   3  -2  -2  198.28    8.40
   3  -2  -2  203.58    9.70
   3   2   2  204.08    6.40
  -3   2  -2  214.88    9.10
  -3   2  -2  206.28    8.80
  -3  -2   2  208.88    7.40
   3   2   2  187.78    8.30
   3   2   2  203.08    8.00
  -3   2  -2  197.08    8.70
   3  -2  -2  186.38    8.60
   3  -2  -2  195.78    9.00
  -3  -2   2  211.98    9.00
  -3   2  -2  193.08    7.80
  -3  -2   2  206.28    8.40
  -4  -2  -2   15.80    2.80
  -4  -2  -2   13.10    2.30
  -4   2   2   14.70    3.10
   4   2  -2   13.70    2.40
   4   2  -2   19.60    3.20
  -4   2   2   14.50    3.00
   4   2  -2   15.20    2.80
   4   2  -2   17.50    3.30
   4  -2   2   18.80    3.20
   4   2  -2   16.50    3.00
   4  -2   2   15.20    3.20
  -4   2   2   14.90    2.80
   4   2  -2   21.10    3.60
  -4   2   2   19.00    3.40
   4  -2   2   19.50    3.00
   4  -2   2   15.40    3.20
   4   2  -2   11.90    2.40
   4  -2   2   10.90    3.20
  -4   2   2   13.90    1.60
  -4  -2  -2   15.30    2.70
  -4  -2  -2   18.80    3.00
  -4  -2  -2   15.80    2.20
  -4   2   2   11.30    3.00
   4  -2   2   12.80    3.10
  -4  -2  -2   12.40    2.90
  -4   2  -2   18.60    3.10
   4  -2  -2   20.40    3.20
   4   2   2   19.10    2.30
  -4  -2   2   12.20    2.50
   4  -2  -2   12.70    3.10
  -4   2  -2   20.70    3.30
   4  -2  -2   15.50    3.00
  -4   2  -2   15.40    2.80
   4   2   2   16.00    2.80
  -4   2  -2   16.50    3.30
   4  -2  -2   16.90    2.90
   4  -2  -2   18.10    3.60
   4   2   2   16.40    2.80
  -4  -2   2   20.20    3.00
  -4  -2   2   16.70    2.40
  -4   2  -2   16.80    2.60
   4   2   2   16.40    3.30
  -4   2  -2   16.10    2.90
   4  -2  -2   20.90    3.20
  -4   2  -2   14.90    3.10
  -4   2  -2   20.50    3.40
  -4   2  -2   17.40    2.30
   4   2   2   14.40    2.80
   4  -2  -2   20.20    3.50
  -4  -2   2   13.40    2.80
   4   2   2   23.40    3.20
   4   2   2   15.10    2.70
   4   2   2   13.20    2.50
  -4  -2   2    7.70    2.50
  -4  -2   2   15.90    2.70
  -4  -2   2   16.20    1.00
  -4  -2   2   19.50    2.80
   4   2   2   20.60    3.60
   4  -2  -2   19.80    2.10
  -5   2   2  162.38    8.00
  -5  -2  -2  148.59    8.30
   5  -2   2  162.18    8.80
   5   2  -2  148.89    7.40
  -5  -2  -2  141.59    8.20
  -5  -2  -2  142.69    8.00
  -5   2   2  153.48    6.00
   5   2  -2  150.58    8.00
   5   2  -2  149.09    8.10
   5   2  -2  160.28    8.40
  -5  -2  -2  162.38    8.10
   5  -2   2  166.58    8.80
  -5   2   2  153.08    8.80
  -5   2   2  141.49    8.20
  -5   2   2  139.49    8.10
  -5  -2  -2  145.79    6.80
   5   2  -2  155.88    8.10
   5   2  -2  151.98    8.70
   5   2  -2  154.78    8.60
   5  -2   2  152.38    8.00
  -5   2   2  153.28    8.60
   5  -2   2  148.19    8.80
   5  -2   2  159.18    8.50
   5  -2   2  139.89    8.40
   5   2   2  151.68    7.80
   5   2   2  143.99    7.90
   5   2   2  156.88    7.90
  -5   2  -2  160.78    8.70
   5  -2  -2  153.78    8.30
   5   2   2  163.98    8.20
  -5   2  -2  170.98    8.60
   5  -2  -2  139.99    8.30
  -5   2  -2  157.48    6.90
  -5  -2   2  147.59    7.20
   5   2   2  162.68    9.00
   5  -2  -2  146.69    8.20
   5  -2  -2  152.58    8.50
  -5  -2   2  157.68    8.10
  -5   2  -2  143.99    8.30
  -5   2  -2  132.29    8.50
   5   2   2  136.19    7.70
  -5  -2   2  143.09    7.50
   5   2   2  155.28    7.80
  -5  -2   2  158.98    8.20
   5   2   2  155.88    9.00
  -5  -2   2  156.78    8.00
  -5   2  -2  145.09    7.30
  -5  -2   2  156.78    7.80
   5  -2  -2  147.89    8.10
  -5  -2   2  155.08    8.60
   5   2   2  143.29    6.60
   5  -2  -2  150.38    6.80
   5  -2  -2  147.09    8.70
  -5   2  -2  155.68    8.30
  -6  -2  -2   34.80    4.90
  -6   2   2   31.60    4.40
  -6  -2  -2   38.20    5.10
  -6   2   2   41.80    5.70
  -6  -2  -2   34.60    5.00
   6   2  -2   27.50    4.70
  -6   2   2   33.50    3.00
   6  -2   2   38.30    5.30
   6   2  -2   35.80    5.00
  -6   2   2   31.60    5.00
   6   2  -2   28.40    5.20
   6  -2   2   43.00    5.70
   6  -2   2   33.30    4.60
  -6   2   2   29.70    4.70
   6   2  -2   33.90    4.60
  -6   2   2   37.20    5.20
   6   2  -2   36.60    4.80
   6   2  -2   33.50    4.20
   6  -2   2   30.50    4.70
  -6  -2  -2   37.00    3.80
  -6  -2  -2   30.00    4.40
   6  -2   2   35.90    5.40
  -6   2  -2   33.70    5.00
   6  -2  -2   29.70    3.60
   6  -2  -2   29.30    5.00
  -6  -2   2   33.30    4.80
  -6  -2   2   37.30    4.50
  -6   2  -2   32.00    5.00
   6   2   2   32.30    4.60
  -6   2  -2   40.90    4.10
   6   2   2   38.60    5.50
  -6  -2   2   27.70    4.30
   6   2   2   36.10    5.60
  -6  -2   2   36.70    5.00
   6   2   2   27.80    3.30
   6   2   2   36.80    4.90
   6  -2  -2   34.00    5.20
   6   2   2   33.20    4.50
   6  -2  -2   45.70    5.70
   6  -2  -2   26.60    4.90
  -6  -2   2   36.70    5.20
   6  -2  -2   39.70    5.10
  -6  -2   2   33.50    4.40
  -6   2  -2   33.00    4.10
  -6   2  -2   30.00    5.10
   6   2   2   33.00    4.60
   6  -2  -2   24.60    4.30
   6   2   2   30.00    4.30
   7  -2   2    0.00    2.90
   7  -2   2   -2.90    3.20
   7  -2   2   -1.50    3.30
   7   2  -2   -0.30    3.10
  -7  -2  -2    1.40    2.80
   7   2  -2    1.30    3.00
  -7   2   2   -1.60    1.80
  -7   2   2   -1.50    2.90
  -7  -2  -2    2.10    3.10
  -7   2   2    0.40    3.10
   7  -2   2    4.10    3.70
  -7   2   2   -0.30    2.60
   7   2  -2   -2.30    3.10
  -7  -2  -2    0.00    1.30
  -7  -2  -2   -1.40    1.80
   7  -2   2   -2.20    3.30
   7   2  -2    1.80    3.50
  -7  -2  -2   -4.50    2.30
   7   2  -2    1.60    3.20
   7   2  -2   -1.10    2.90
  -7   2   2   -1.50    2.80
  -7  -2  -2    0.00    2.80
   7  -2   2   -3.00    2.20
   7  -2  -2   -2.90    2.30
   7   2   2   -0.10    2.70
   7   2   2    1.80    3.10
  -7   2  -2    2.30    3.60
  -7   2  -2   -5.00    2.60
  -7  -2   2    2.10    2.90
   7  -2  -2    0.40    2.90
  -7  -2   2    2.10    2.80
   7  -2  -2    2.70    3.50
   7  -2  -2   -2.30    3.30
  -7  -2   2   -1.50    2.80
  -7   2  -2    0.00    2.20
   7   2   2   -0.40    3.30
   7  -2  -2    6.80    3.90
   7   2   2   -2.20    2.80
   7   2   2    0.60    3.10
  -7   2  -2   -0.60    2.60
  -7  -2   2   -2.40    2.00
   7   2   2    1.20    3.30
   7  -2  -2    0.20    3.50
  -7  -2   2   -2.70    2.60
  -7  -2   2    2.50    3.00
   7  -2  -2    3.40    3.30
  -7   2  -2    0.00    2.40
   7   2   2    0.30    3.10
   8  -2   2   48.10    7.20
  -8   2   2   48.50    5.90
   8   2  -2   43.10    6.60
   8  -2   2   33.60    6.30
  -8  -2  -2   45.80    5.00
   8  -2   2   48.60    6.70
  -8  -2  -2   41.30    6.30
  -8  -2  -2   49.80    7.00
  -8   2   2   41.60    6.50
  -8  -2  -2   55.99    7.20
   8  -2   2   38.40    5.20
   8   2  -2   38.40    6.50
  -8   2   2   50.09    7.50
   8  -2   2   33.90    5.80
  -8  -2  -2   45.90    6.10
  -8   2   2   48.40    7.00
   8   2  -2   38.00    6.20
   8   2  -2   37.70    5.90
  -8   2   2   48.10    4.40
   8   2  -2   42.10    5.80
   8  -2   2   41.20    6.00
   8  -2  -2   45.40    6.60
   8  -2  -2   46.00    6.90
   8  -2  -2   45.60    5.30
   8   2   2   36.20    6.20
   8  -2  -2   60.59    7.50
   8  -2  -2   58.79    6.60
  -8   2  -2   62.59    7.70
  -8   2  -2   45.30    5.00
   8   2   2   49.99    6.90
  -8   2  -2   33.00    5.90
   8   2   2   29.60    5.70
  -8  -2   2   38.10    5.20
  -8  -2   2   50.49    5.90
   8   2   2   32.60    5.30
  -8  -2   2   43.10    6.20
  -8  -2   2   49.50    7.40
   8  -2  -2   40.10    6.20
  -8  -2   2   39.20    6.30
   8   2   2   47.40    6.40
   8  -2  -2   39.40    6.60
   8   2   2   39.50    5.90
  -8   2  -2   53.19    5.70
  -8  -2   2   49.70    6.10
  -8   2  -2   47.00    7.00
   9  -2   2    5.80    4.10
  -9  -2  -2   -1.20    3.00
   9  -2   2   -3.00    3.60
  -9  -2  -2    2.50    2.70
  -9   2   2    0.80    3.00
   9   2  -2    3.00    4.00
  -9  -2  -2    4.00    3.70
  -9   2   2    6.00    4.20
  -9   2   2    0.10    3.70
   9  -2   2    4.10    3.40
   9   2  -2    1.70    4.20
   9  -2   2    0.90    4.20
  -9  -2  -2   -0.60    3.20
   9   2  -2    5.50    2.80
  -9  -2  -2    8.30    4.10
   9  -2   2    3.50    3.70
   9   2  -2    1.40    4.00
   9  -2   2    8.40    4.70
   9   2  -2    4.50    3.80
  -9   2   2   -1.70    2.30
  -9   2   2    0.40    3.70
  -9  -2   2    5.20    3.70
  -9  -2   2    6.30    3.20
   9  -2  -2    3.60    4.20
   9  -2  -2    7.40    4.80
   9  -2  -2    5.70    4.00
  -9  -2   2    1.70    3.40
   9   2   2    0.40    3.60
   9   2   2    8.70    4.60
   9   2   2    2.30    4.10
   9  -2  -2   -1.70    3.40
  -9  -2   2    5.30    3.90
   9  -2  -2    3.70    4.20
  -9   2  -2    2.00    3.70
   9  -2  -2    3.40    3.10
  -9   2  -2    3.40    2.90
  -9   2  -2    3.20    4.00
  -9  -2   2    4.80    3.40
   9   2   2   -1.10    3.60
   9  -2  -2    1.90    4.00
   9   2   2   -2.30    3.30
  -9   2  -2    3.20    4.00
   9   2   2    9.80    4.70
  -9   2  -2    5.30    2.90
  10  -2   2   27.40    6.90
 -10  -2  -2   23.90    5.60
  10  -2   2   10.60    5.10
  10  -2   2    9.60    4.70
 -10   2   2   18.90    6.10
  10  -2   2   19.00    6.00
 -10  -2  -2   14.80    5.30
  10   2  -2   19.40    5.80
  10  -2   2   16.80    5.70
 -10  -2  -2   20.70    5.60
 -10   2   2   18.50    4.90
  10   2  -2   31.10    6.40
 -10  -2  -2   14.20    3.90
 -10   2   2   22.80    6.20
 -10   2   2   18.30    5.70
  10  -2   2    7.10    4.30
 -10  -2  -2   27.00    6.40
  10   2  -2   21.40    6.00
  10  -2   2   17.90    5.30
  10   2  -2   24.70    5.70
  10  -2  -2   16.30    4.70
  10  -2  -2   25.70    6.20
 -10  -2   2    9.70    4.40
  10   2   2   22.00    5.70
  10   2   2   22.80    6.10
 -10  -2   2   25.60    5.90
  10  -2  -2   24.30    6.40
  10  -2  -2   19.00    5.40
  10   2   2   22.80    5.80
 -10   2  -2   21.20    4.30
 -10   2  -2   17.00    4.40
  10  -2  -2   16.40    5.50
 -10  -2   2   15.50    4.40
 -10  -2   2   26.20    5.40
 -10   2  -2   10.60    5.10
  10  -2  -2   20.40    6.00
  10  -2  -2   14.30    4.90
  10   2   2   13.60    5.30
 -10   2  -2   10.60    5.00
  10   2   2   18.00    5.70
  10   2   2   15.10    5.30
 -10  -2   2   26.60    6.70
 -11  -2  -2   10.20    4.90
  11   2  -2   12.20    6.10
  11  -2   2   22.40    7.10
  11   2  -2   10.90    5.60
  11  -2   2   18.00    6.20
  11  -2   2   24.70    6.40
 -11  -2  -2   11.40    4.80
 -11   2   2   18.10    6.20
  11  -2   2   10.80    5.00
 -11  -2  -2   23.20    6.40
  11  -2   2   11.50    5.70
  11  -2   2   18.20    6.30
  11  -2   2   15.90    6.30
 -11   2   2   20.90    5.50
 -11   2   2   26.80    7.50
  11   2  -2   24.20    6.60
  11   2  -2   16.60    5.70
  11   2   2   15.60    6.00
  11  -2  -2   14.00    6.50
  11  -2  -2   19.00    6.40
 -11  -2   2   16.90    5.40
 -11   2  -2   24.60    5.10
  11  -2  -2   26.80    6.00
 -11  -2   2   24.50    5.90
  11   2   2   13.40    5.30
 -11   2  -2   15.50    6.10
  11   2   2   19.00    6.60
  11  -2  -2   24.70    8.10
 -11  -2   2   10.30    4.40
  11   2   2   18.00    6.90
  11  -2  -2   14.10    5.00
 -11   2  -2   13.90    6.00
  11  -2  -2   10.60    5.50
  11   2   2   25.50    6.60
  11  -2  -2   16.50    6.60
 -11  -2   2   12.30    5.70
  12  -2   2    7.70    6.60
 -12  -2  -2   10.10    5.00
  12  -2   2   24.00    6.20
 -12  -2  -2   13.20    5.80
  12   2  -2    9.70    6.20
  12   2  -2    8.30    4.90
 -12  -2  -2   11.80    5.80
  12  -2   2    9.20    5.40
 -12   2   2   -1.50    5.50
  12  -2   2   16.20    6.70
  12  -2   2    0.40    5.20
  12   2  -2   10.50    6.20
 -12   2   2    6.00    4.70
 -12   2   2    7.30    5.10
 -12   2   2    8.40    5.90
  12   2  -2    7.20    5.70
  12  -2  -2   13.00    6.50
  12   2   2   19.80    6.50
 -12  -2   2    5.10    5.70
  12   2   2   24.50    6.80
 -12   2  -2    6.50    4.90
  12   2   2   15.50    6.60
 -12  -2   2   10.20    5.10
 -12   2  -2    5.50    4.80
  12   2   2   13.90    6.30
  12  -2  -2   26.40    7.50
  12  -2  -2   21.40    6.60
 -12   2  -2    6.60    6.30
  12   2   2   10.70    6.30
  13  -2   2   -3.70    5.30
 -13   2   2   -2.50    5.10
  13  -2   2   -5.20    5.10
 -13   2   2    3.00    5.40
 -13   2   2    9.00    6.60
  13  -2   2   -0.50    6.10
 -13  -2  -2   -4.90    3.90
  13   2  -2    9.70    6.10
  13   2  -2    2.20    6.10
  13   2  -2   -4.70    5.10
  13   2  -2    9.60    6.50
  13  -2   2   11.40    6.40
  13  -2  -2   -1.90    6.20
 -13  -2   2    5.00    6.20
  13  -2  -2   -5.20    5.90
  13  -2  -2   -5.60    5.60
 -13   2  -2   -2.90    4.00
  13   2   2   -0.90    5.50
 -13   2  -2    0.80    5.40
  13   2   2    5.40    5.10
 -13  -2   2    0.60    4.40
  13   2   2   -2.40    5.90
  13   2   2    5.00    5.80
 -13   2  -2   -4.70    4.70
  14   2  -2    4.80    7.50
  14  -2   2    1.10    6.40
 -14  -2  -2    2.50    5.00
  14  -2   2   -1.30    5.80
  14   2  -2   -1.90    6.30
  14  -2   2    1.00    6.90
 -14   2   2    1.20    6.40
 -14   2   2   -1.00    5.60
  14  -2   2    6.20    6.40
 -14   2   2   11.80    7.20
  14   2  -2    8.70    8.00
 -14  -2   2   -4.50    4.90
 -14   2  -2   -3.90    6.90
  14  -2  -2    7.30    6.70
  14   2   2   -3.50    6.70
 -14   2  -2   -2.80    4.60
  14   2   2   -5.30    5.30
  14   2   2   -2.40    6.50
  14   2   2  -14.40    5.50
  14  -2  -2    5.40    6.10
  14  -2  -2    0.20    6.80
 -14   2  -2    2.20    6.40
   0   3  -2    0.20    1.30
   0   3   2    2.60    1.90
   0   3   2   -0.70    1.80
   0   3   2   -0.10    0.60
   0  -3   2   -1.10    1.40
   0   3  -2   -2.30    1.50
   0   3   2    0.40    0.60
   0  -3   2    0.80    1.80
   0  -3   2   -0.40    1.50
   0   3  -2    1.40    1.70
   0  -3   2   -0.60    1.30
   0  -3   2    0.50    1.50
   0  -3   2    0.10    1.40
   0   3  -2    0.90    2.00
   0   3   2   -0.40    0.90
   0   3  -2   -1.00    1.90
   0  -3  -2    2.60    2.20
   0   3   2   -0.80    0.80
   0  -3  -2    0.20    0.20
   0   3  -2    5.60    1.70
   0  -3  -2   -0.70    2.20
   0  -3  -2    1.00    2.00
   0   3   2    2.00    1.60
   0   3  -2   -0.60    0.90
   0   3   2   -1.00    1.50
   0   3  -2   -1.70    1.40
  -1   3   2 1095.69   33.10
  -1  -3  -2 1113.79   32.20
  -1   3   2 1115.19   33.10
   1   3  -2 1056.99   33.40
   1  -3   2 1118.29   33.50
  -1   3   2 1114.59   33.20
   1   3  -2 1057.49   33.60
  -1  -3  -2 1104.79   34.40
   1   3  -2 1072.79   33.30
   1   3  -2 1110.59   32.50
  -1   3   2 1100.59   34.50
  -1   3   2 1119.59   33.20
  -1   3   2 1129.29   33.40
  -1   3   2 1145.39   33.40
  -1   3   2 1092.89   34.30
  -1   3   2 1112.59   32.70
   1   3  -2 1093.59   34.30
   1  -3   2 1071.29   33.90
   1  -3   2 1126.69   34.00
   1   3  -2 1138.49   33.50
  -1  -3  -2 1061.29   34.20
  -1   3   2 1090.39   33.40
   1  -3   2 1098.19   33.30
   1   3  -2 1106.69   33.20
  -1  -3  -2 1081.09   33.90
   1  -3   2 1125.69   34.50
   1   3  -2 1122.39   33.40
   1   3  -2 1087.19   34.40
   1  -3  -2  994.60   32.60
  -1  -3   2 1131.79   34.50
   1  -3  -2 1056.69   34.50
  -1  -3   2 1110.09   33.20
   1   3   2 1070.59   33.60
  -1  -3   2 1110.59   33.50
   1  -3  -2 1112.69   32.70
   1  -3  -2 1085.39   34.30
   1   3   2 1114.89   34.40
   1  -3  -2 1127.29   33.00
  -1  -3   2 1128.09   33.20
   1   3   2 1097.29   32.20
   1   3   2 1096.29   32.40
   1   3   2 1092.09   34.20
  -1   3  -2 1112.69   33.70
  -1   3  -2 1054.99   33.90
   1   3   2 1096.89   34.30
   1   3   2 1060.69   33.80
  -1   3  -2 1071.19   34.40
  -1   3  -2 1082.19   34.40
  -1   3  -2 1104.09   33.80
  -1  -3   2 1111.09   33.00
   1   3   2 1106.29   32.20
  -1  -3   2 1100.89   33.40
  -1   3  -2 1109.09   33.90
  -1  -3   2 1106.49   34.40
   1  -3  -2 1101.49   33.30
  -1   3  -2 1111.49   33.30
  -2  -3  -2  145.39    4.80
  -2   3   2  154.18    6.50
  -2   3   2  147.69    6.40
   2   3  -2  141.79    5.80
   2   3  -2  150.78    6.80
  -2   3   2  142.69    6.10
  -2   3   2  142.39    7.10
   2   3  -2  156.98    7.50
  -2  -3  -2  139.19    6.90
  -2   3   2  147.19    7.20
   2  -3   2  136.79    6.60
   2   3  -2  149.69    5.60
   2  -3   2  143.29    5.40
  -2   3   2  147.09    6.50
   2  -3   2  144.29    7.00
   2   3  -2  146.89    6.90
  -2   3   2  147.49    6.60
  -2  -3  -2  151.48    5.40
  -2   3   2  146.09    6.60
   2  -3   2  151.78    6.50
  -2  -3  -2  149.09    6.20
   2   3  -2  155.18    6.30
  -2  -3  -2  151.98    4.80
   2   3  -2  148.99    6.50
   2  -3   2  143.49    6.90
  -2   3   2  146.19    7.10
   2   3  -2  146.09    5.00
  -2  -3  -2  142.09    6.90
  -2  -3  -2  141.89    6.70
   2   3  -2  144.99    6.80
  -2   3   2  140.69    6.50
   2  -3   2  140.59    5.60
   2   3  -2  154.48    6.40
  -2   3   2  152.38    7.20
   2   3  -2  147.89    6.30
   2  -3   2  156.68    7.20
  -2  -3  -2  145.09    5.40
  -2   3  -2  145.89    5.40
   2  -3  -2  150.28    6.20
  -2   3  -2  144.29    6.90
   2   3   2  150.28    7.30
   2   3   2  147.29    5.40
  -2  -3   2  152.68    5.90
   2   3   2  150.18    5.50
   2   3   2  150.98    6.90
   2   3   2  139.89    5.50
  -2  -3   2  142.39    6.30
  -2   3  -2  143.99    7.00
  -2  -3   2  145.09    6.00
  -2  -3   2  158.28    7.50
   2  -3  -2  157.28    7.20
   2  -3  -2  146.59    7.30
   2   3   2  148.29    5.60
   2  -3  -2  153.28    6.10
   2   3   2  139.59    6.20
  -2   3  -2  153.58    6.70
   2   3   2  146.39    6.10
  -2   3  -2  155.48    7.20
  -2   3  -2  158.78    6.90
   2  -3  -2  151.58    6.20
  -2  -3   2  143.69    6.40
  -2  -3   2  143.39    6.90
   2  -3  -2  138.29    6.40
   2   3   2  141.09    6.70
   2  -3  -2  142.49    6.50
  -2  -3   2  149.49    5.60
   2   3   2  149.09    6.90
  -2   3  -2  147.89    5.60
  -2   3  -2  148.79    7.30
   3  -3   2  319.87   12.30
   3   3  -2  321.37   12.00
   3   3  -2  314.17   10.40
   3  -3   2  324.77   10.90
  -3   3   2  325.27   12.30
   3  -3   2  332.27   13.10
  -3  -3  -2  346.87   11.80
   3  -3   2  329.17   11.40
   3  -3   2  315.97   12.80
   3   3  -2  327.27   12.00
   3   3  -2  335.37   10.80
  -3   3   2  298.97   12.40
  -3   3   2  330.57   12.40
  -3  -3  -2  321.47   12.80
  -3  -3  -2  329.57   11.40
   3   3  -2  311.07   12.30
   3  -3   2  320.57   12.40
  -3   3   2  331.87   13.10
   3   3  -2  321.77   12.50
   3   3  -2  329.37   13.30
   3   3  -2  336.27   10.70
   3  -3   2  336.57   12.60
  -3  -3  -2  329.17   11.50
  -3  -3  -2  326.37   11.00
  -3   3   2  324.57   12.70
  -3  -3  -2  341.27   12.90
  -3   3   2  338.87   12.80
  -3   3   2  346.47   12.00
  -3   3   2  319.87   12.40
   3   3  -2  315.77   12.00
   3  -3  -2  332.57   12.00
   3   3   2  341.67   13.50
  -3   3  -2  312.27   12.60
   3   3   2  318.97   11.70
  -3  -3   2  312.77   12.60
   3   3   2  361.96   11.50
   3   3   2  309.47   11.40
   3  -3  -2  339.77   13.20
  -3   3  -2  330.87   11.40
  -3   3  -2  319.17   12.70
   3   3   2  324.97   12.70
  -3  -3   2  316.67   11.50
   3   3   2  326.87   11.70
  -3  -3   2  338.07   10.80
  -3   3  -2  332.27   12.60
  -3  -3   2  316.67   12.00
  -3  -3   2  328.67   11.80
   3   3   2  340.07   11.60
   3  -3  -2  303.77   12.40
  -3  -3   2  353.56   13.40
  -3   3  -2  325.17   13.00
   3  -3  -2  326.77   12.20
  -3   3  -2  315.27   12.90
   3  -3  -2  330.97   13.10
   3  -3  -2  324.07   12.10
  -3   3  -2  326.87   12.70
   3   3   2  320.27   11.40
  -3  -3   2  328.37   12.60
   3   3   2  313.47   11.40
   3  -3  -2  344.37   12.30
   4  -3   2   57.79    5.40
   4   3  -2   52.49    5.20
   4   3  -2   49.99    3.60
  -4   3   2   55.89    5.30
  -4  -3  -2   50.79    5.00
  -4   3   2   42.60    4.60
  -4  -3  -2   52.09    4.30
  -4   3   2   59.09    5.70
   4   3  -2   51.39    2.30
   4   3  -2   51.59    4.60
  -4  -3  -2   52.69    5.20
  -4   3   2   53.49    5.60
   4   3  -2   45.60    4.40
   4   3  -2   53.49    4.70
  -4   3   2   51.09    5.00
  -4   3   2   47.30    4.80
   4  -3   2   46.00    5.10
  -4   3   2   61.59    5.20
   4  -3   2   49.90    5.40
   4   3  -2   43.90    5.20
  -4  -3  -2   51.69    3.70
   4  -3   2   47.70    3.30
   4  -3   2   55.29    5.10
  -4  -3  -2   49.70    4.20
   4   3  -2   59.39    2.70
   4  -3   2   51.49    4.30
  -4   3  -2   49.40    4.90
   4  -3  -2   47.40    4.90
   4  -3  -2   54.49    5.60
   4   3   2   63.39    4.40
   4   3   2   46.50    4.10
   4   3   2   50.49    3.50
   4   3   2   56.69    2.30
   4   3   2   57.49    4.20
   4   3   2   57.19    5.60
   4   3   2   53.09    5.50
  -4   3  -2   48.70    5.10
  -4  -3   2   54.49    4.10
   4  -3  -2   60.09    5.80
   4   3   2   51.19    3.70
  -4   3  -2   58.19    4.60
  -4  -3   2   54.59    3.50
   4  -3  -2   48.10    4.60
  -4  -3   2   51.19    4.90
  -4   3  -2   57.19    5.00
  -4   3  -2   62.29    5.60
  -4   3  -2   50.49    5.30
   4  -3  -2   57.19    5.20
  -4  -3   2   52.99    4.40
   4  -3  -2   60.79    2.70
  -4  -3   2   46.40    4.60
  -4  -3   2   50.09    5.10
  -4   3  -2   58.19    5.50
   4  -3  -2   54.69    4.80
   4   3   2   54.49    4.10
   4   3   2   46.30    4.20
   4   3   2   56.99    4.30
  -4  -3   2   56.09    4.90
   5  -3   2  258.77   12.10
  -5  -3  -2  258.67   12.00
   5   3  -2  269.47   11.80
  -5  -3  -2  271.67   11.40
   5  -3   2  280.97   12.40
   5  -3   2  269.27   11.40
   5  -3   2  286.67   13.10
   5  -3   2  275.07   12.90
  -5  -3  -2  271.57   11.10
   5   3  -2  274.27   12.40
   5   3  -2  271.47   11.90
  -5   3   2  297.67   12.50
   5   3  -2  288.37   12.00
  -5   3   2  278.87   12.20
  -5   3   2  267.77   12.50
  -5   3   2  277.07    9.50
   5   3  -2  291.57   13.20
  -5   3   2  284.27   12.60
  -5   3   2  257.77   12.40
   5   3  -2  272.87    9.10
   5   3  -2  275.57   10.70
  -5  -3  -2  281.07   12.60
  -5  -3   2  255.07   11.70
  -5   3  -2  291.37   12.90
  -5   3  -2  275.17   12.60
   5  -3  -2  283.17    9.80
   5  -3  -2  272.77   13.00
  -5   3  -2  271.87   11.60
  -5  -3   2  279.57   11.80
  -5  -3   2  287.17   10.80
   5  -3  -2  272.27   12.30
   5  -3  -2  283.77   12.50
   5   3   2  266.87   10.40
   5   3   2  284.57   11.80
  -5  -3   2  271.57   11.90
   5   3   2  280.87   11.70
  -5   3  -2  274.97   10.60
   5  -3  -2  274.17   11.90
   5   3   2  256.77   12.70
   5   3   2  274.67   11.40
   5   3   2  278.67   11.50
   5   3   2  267.17   12.50
   5   3   2  265.77   11.40
   5  -3  -2  277.67   12.20
   5   3   2  280.17   11.60
  -5   3  -2  293.67   13.00
  -5   3  -2  276.07   12.50
  -5   3  -2  272.37   12.30
   5   3   2  265.07   10.80
   5  -3  -2  284.87   12.80
  -5  -3   2  279.67   12.40
  -6   3   2   47.10    5.70
  -6   3   2   52.79    5.90
   6   3  -2   44.10    5.40
   6  -3   2   45.90    5.60
   6   3  -2   45.10    5.60
   6   3  -2   45.00    4.70
  -6   3   2   50.19    6.40
  -6  -3  -2   48.40    5.60
   6  -3   2   48.10    6.10
  -6  -3  -2   39.60    5.60
   6  -3   2   45.70    5.40
  -6   3   2   48.30    6.00
  -6  -3  -2   45.50    5.00
   6   3  -2   43.50    6.20
  -6  -3  -2   45.60    4.60
   6   3  -2   38.30    5.60
   6  -3   2   47.00    6.30
  -6   3   2   47.90    3.20
  -6   3   2   36.40    5.40
   6  -3   2   48.50    6.10
   6   3  -2   48.10    2.90
  -6  -3  -2   62.79    5.40
  -6  -3   2   41.30    5.10
   6   3   2   46.10    5.40
   6   3   2   40.10    4.90
   6   3   2   42.60    4.80
   6  -3  -2   44.20    5.50
   6   3   2   45.10    5.00
   6   3   2   37.60    4.90
  -6  -3   2   52.59    5.50
  -6  -3   2   42.00    5.50
   6  -3  -2   45.10    5.80
  -6   3  -2   35.90    4.50
   6   3   2   47.80    6.20
  -6  -3   2   43.10    5.40
   6   3   2   38.90    5.50
   6  -3  -2   58.89    6.70
   6  -3  -2   41.40    5.60
  -6   3  -2   37.70    5.40
   6  -3  -2   47.00    6.00
  -6   3  -2   43.60    6.00
   6  -3  -2   51.29    5.80
  -6   3  -2   51.99    6.20
   6  -3  -2   46.70    3.90
   6   3   2   46.00    5.30
  -6   3  -2   46.50    4.30
  -6   3  -2   46.80    6.10
   7  -3   2   11.80    3.80
  -7  -3  -2    6.70    3.50
   7  -3   2    3.40    3.80
  -7  -3  -2    1.20    3.10
   7   3  -2    6.40    3.00
  -7   3   2   11.20    4.10
   7   3  -2    7.10    4.10
  -7  -3  -2    3.50    2.60
  -7   3   2    1.40    3.40
   7  -3   2   10.40    4.00
  -7   3   2    5.80    3.10
   7   3  -2    0.10    3.30
  -7   3   2    0.30    1.60
   7  -3   2    5.10    2.80
   7   3  -2    5.90    3.80
  -7  -3  -2    2.20    2.50
  -7  -3  -2    6.80    3.20
  -7   3   2    3.70    3.60
   7  -3   2    7.00    4.20
   7  -3   2    6.70    3.70
   7   3  -2    4.90    3.90
   7  -3  -2   -0.10    3.10
  -7  -3   2    4.40    3.20
  -7  -3   2    4.50    3.20
   7  -3  -2    6.90    3.90
  -7  -3   2    3.10    3.00
   7  -3  -2    2.20    3.90
   7   3   2    4.10    3.30
   7   3   2    9.20    4.20
   7   3   2   -0.50    2.70
   7   3   2    6.50    3.60
  -7   3  -2    3.30    3.40
  -7   3  -2    3.10    3.70
   7  -3  -2    4.40    3.60
   7  -3  -2    4.00    3.90
  -7   3  -2    2.10    2.70
   7  -3  -2    1.40    3.60
  -7  -3   2   10.20    3.60
   7  -3  -2    7.60    2.60
   7   3   2    6.50    4.00
  -7   3  -2    1.30    2.30
   7   3   2    1.60    3.20
  -7   3  -2    7.50    4.30
  -7  -3   2   -0.50    1.10
   7   3   2   -1.10    3.30
   8  -3   2   85.79    8.90
  -8  -3  -2   58.89    5.90
   8   3  -2   58.79    8.10
   8  -3   2   65.49    7.60
   8   3  -2   69.99    6.90
  -8   3   2   64.09    8.20
  -8  -3  -2   85.39    7.60
  -8   3   2   71.69    8.00
   8   3  -2   60.39    7.90
  -8   3   2   85.49    8.20
  -8  -3  -2   47.30    6.40
  -8   3   2   54.79    7.80
   8  -3   2   68.69    6.20
   8   3  -2   60.39    7.30
   8  -3   2   53.09    7.40
  -8  -3  -2   65.59    7.90
  -8   3   2   77.49    4.80
  -8  -3  -2   76.19    7.60
   8  -3   2   68.49    8.40
   8  -3   2   63.99    8.10
   8   3   2   73.09    8.70
  -8  -3   2   66.49    7.70
   8  -3  -2   64.89    7.70
   8   3   2   54.69    6.80
  -8  -3   2   66.39    7.50
   8  -3  -2   58.19    7.60
   8   3   2   78.89    7.60
   8  -3  -2   74.09    8.00
  -8  -3   2   67.39    7.00
   8  -3  -2   63.59    8.30
   8  -3  -2   67.49    5.80
  -8   3  -2   76.89    7.20
  -8   3  -2   70.99    8.00
   8  -3  -2   59.99    7.40
   8   3   2   62.39    7.20
   8   3   2   66.59    8.10
  -8  -3   2   74.49    7.60
   8  -3  -2   62.39    7.40
  -8   3  -2   74.59    8.40
  -8   3  -2   69.39    5.90
  -8   3  -2   58.99    7.70
   8   3   2   67.99    7.70
  -9   3   2    2.00    4.00
   9  -3   2    9.40    4.40
   9  -3   2   13.40    4.70
  -9  -3  -2    6.10    4.10
   9  -3   2    0.60    4.20
   9   3  -2    1.90    3.80
   9  -3   2    1.30    4.00
  -9   3   2   10.70    4.20
  -9   3   2    4.10    4.50
   9  -3   2   11.60    5.20
   9   3  -2    2.10    3.50
   9   3  -2    9.50    5.00
  -9  -3  -2    2.30    2.70
  -9  -3  -2    8.70    4.40
   9   3  -2    9.40    4.70
   9  -3   2    1.40    2.80
   9  -3   2    5.60    4.50
  -9  -3  -2    4.10    3.60
  -9   3   2    5.30    2.50
  -9   3   2    7.80    4.20
   9   3   2    7.70    5.10
   9  -3  -2    7.40    4.60
  -9   3  -2    1.90    3.10
   9   3   2   10.50    4.40
  -9   3  -2    5.80    2.90
  -9  -3   2   10.50    4.20
   9  -3  -2    7.20    3.30
   9  -3  -2    7.10    4.50
  -9   3  -2    4.00    4.30
  -9   3  -2    5.10    4.30
   9  -3  -2   -4.00    3.70
  -9   3  -2   11.70    4.70
  -9  -3   2   13.80    4.40
   9   3   2   -2.10    3.60
   9  -3  -2    4.10    4.50
  -9  -3   2    7.70    3.60
   9  -3  -2    2.50    4.00
   9   3   2   10.70    4.70
  -9  -3   2    2.90    3.60
   9  -3  -2    2.30    3.70
   9   3   2    6.00    4.40
  10  -3   2   64.59    8.80
  10  -3   2   67.69    9.00
 -10  -3  -2   63.79    6.50
 -10  -3  -2   56.09    8.40
  10  -3   2   47.60    8.00
 -10   3   2   59.99    7.50
  10   3  -2   57.89    7.20
  10  -3   2   62.49    8.50
  10  -3   2   54.39    8.60
  10  -3   2   58.19    8.20
  10  -3   2   55.19    6.50
 -10   3   2   56.29    8.60
 -10   3   2   58.29    8.40
 -10  -3  -2   51.79    7.30
 -10   3   2   56.59    8.70
  10   3  -2   67.99    9.70
  10   3  -2   50.39    8.20
  10   3  -2   54.99    8.60
 -10  -3  -2   62.69    7.90
 -10   3  -2   52.19    6.80
  10  -3  -2   49.00    8.20
 -10   3  -2   55.99    8.80
  10  -3  -2   60.09    8.90
  10  -3  -2   70.59    8.60
 -10   3  -2   69.49    6.40
 -10   3  -2   68.29    9.70
 -10   3  -2   47.00    8.20
  10  -3  -2   45.70    8.10
  10  -3  -2   57.99    8.50
 -10  -3   2   55.29    7.00
  10  -3  -2   57.09    8.40
  10   3   2   56.49    8.70
  10  -3  -2   63.89    6.50
  10   3   2   61.69    9.00
  10   3   2   58.59    8.30
 -10  -3   2   63.59    8.70
  10   3   2   49.50    7.60
 -10  -3   2   57.29    8.00
  10   3   2   54.49    7.70
 -10  -3   2   54.59    7.20
  11   3  -2    1.00    4.70
  11  -3   2    2.30    5.10
 -11   3   2   -6.30    3.80
  11   3  -2    1.70    4.30
  11   3  -2    3.00    4.80
  11   3  -2    5.70    5.40
  11  -3   2   -1.90    4.00
  11  -3   2    5.30    5.50
 -11   3   2   -6.00    4.30
 -11   3   2    1.80    4.10
 -11  -3  -2   -4.00    3.80
 -11  -3  -2    5.00    4.70
  11  -3   2   -4.60    4.20
  11  -3   2   -5.40    4.30
 -11  -3  -2    5.70    4.10
  11   3   2   -5.50    4.70
 -11  -3   2    2.10    3.70
  11   3   2   -1.60    4.40
 -11  -3   2   10.30    5.40
  11  -3  -2   -4.60    4.00
 -11  -3   2    2.30    4.30
 -11   3  -2   -2.90    3.00
  11  -3  -2    7.60    6.00
  11  -3  -2    4.80    4.90
 -11   3  -2    1.10    5.20
  11   3   2   -2.10    4.60
  11   3   2   -0.80    4.30
 -11   3  -2    0.30    4.50
  11  -3  -2    3.80    5.10
  11  -3  -2   -3.30    5.00
  11   3   2    4.50    5.30
  12  -3   2   13.70    7.20
 -12   3   2    5.60    5.60
  12   3  -2   10.40    6.00
  12  -3   2   11.10    6.00
 -12   3   2   12.40    5.30
  12   3  -2    6.90    5.30
  12   3  -2   10.40    6.30
  12  -3   2   22.10    6.80
 -12  -3  -2   14.20    5.60
 -12   3   2   18.60    7.00
  12  -3   2    3.80    6.00
  12  -3   2   19.60    7.20
 -12  -3  -2   21.20    6.40
  12   3  -2   14.10    6.70
  12  -3  -2   11.80    5.80
 -12   3  -2    9.90    5.80
  12   3   2   12.70    5.60
 -12  -3   2   11.30    6.20
  12   3   2   25.10    8.00
  12  -3  -2   18.50    7.10
  12  -3  -2   12.50    6.70
 -12   3  -2   13.20    6.60
  12   3   2    9.60    6.40
  12   3   2   15.00    6.50
 -12  -3   2   13.30    6.00
  12  -3  -2    8.30    5.80
  12  -3  -2    9.10    5.70
  13  -3   2   12.20    7.20
 -13  -3  -2   10.70    5.60
  13   3  -2    9.60    7.50
 -13   3   2    6.00    6.40
  13  -3   2    8.20    6.50
 -13   3   2    1.60    4.60
  13   3  -2    6.80    6.70
 -13   3   2    0.60    5.50
  13  -3   2   -6.50    5.70
  13   3  -2    5.20    6.40
 -13  -3  -2    5.50    6.80
  13  -3   2   27.00    8.40
 -13   3  -2   13.20    7.60
  13   3   2   -3.20    5.90
  13  -3  -2    7.30    6.90
  13  -3  -2   15.20    6.90
 -13   3  -2    6.00    5.80
  13   3   2   10.10    5.90
  13   3   2    3.60    5.80
 -13  -3   2   -2.00    4.30
 -13   3  -2    9.10    5.40
  13   3   2   10.80    7.10
  13  -3  -2    6.50    5.90
 -14   3   2   -0.50    6.00
  14  -3   2   -6.80    6.00
  14  -3   2    8.40    7.60
 -14   3   2   -7.40    4.90
  14   3  -2    8.40    7.50
  14  -3   2    4.70    6.50
  14   3  -2   -1.00    6.40
  14   3  -2    0.70    6.90
  14  -3   2   -2.70    6.60
 -14  -3  -2   -4.90    4.60
 -14   3   2    2.60    6.00
  14  -3  -2    0.00    5.90
  14   3   2    8.50    7.90
 -14  -3   2   -2.50    4.60
  14  -3  -2    6.30    7.10
 -14   3  -2  -10.60    5.20
  14   3   2   -8.70    6.00
  14   3   2  -24.10    5.70
 -14   3  -2    4.40    6.40
 -14   3  -2   -2.30    4.90
   0   4  -2  102.59    3.90
   0   4   2   98.69    5.10
   0   4  -2   99.49    5.60
   0   4  -2  104.59    5.40
   0   4  -2   87.79    4.50
   0   4   2  100.29    3.90
   0   4   2   96.39    5.70
   0   4   2  109.69    6.70
   0  -4  -2  106.39    5.90
   0  -4   2   97.39    4.40
   0  -4   2   96.29    5.40
   0   4  -2  104.59    5.10
   0  -4   2  101.99    5.60
   0  -4   2  101.39    4.70
   0   4  -2   98.99    5.00
   0   4   2   95.59    5.70
   0  -4   2  101.19    5.00
   0   4   2  103.59    4.20
   0   4   2  101.59    5.20
   0   4  -2  101.39    4.90
   0   4   2  103.09    4.10
   1   4  -2   -1.10    1.70
  -1   4   2   -0.60    2.10
   1  -4   2    1.40    1.60
   1   4  -2    2.60    1.40
  -1  -4  -2   -0.30    2.00
   1   4  -2    0.30    1.20
   1   4  -2    1.10    1.10
  -1  -4  -2    0.50    0.50
  -1   4   2   -0.60    1.20
  -1   4   2    0.70    1.30
  -1   4   2    2.10    1.50
   1  -4   2    1.60    1.40
  -1   4   2    0.50    1.20
  -1  -4  -2    1.50    1.90
   1   4  -2    0.50    1.90
   1  -4   2    0.20    1.60
   1  -4   2    0.50    2.00
  -1   4   2   -0.20    1.20
   1  -4   2    2.10    1.40
  -1   4   2    0.60    1.30
  -1   4   2   -0.80    1.70
  -1   4   2   -0.60    1.10
  -1   4   2    2.40    1.40
  -1  -4  -2   -0.60    1.80
   1   4  -2   -0.20    1.30
   1   4  -2   -1.60    1.60
   1   4  -2    3.50    1.40
   1  -4   2    0.10    1.40
  -1   4  -2   -2.20    1.70
  -1  -4   2   -0.50    1.20
  -1  -4   2   -1.20    1.90
  -1  -4   2   -1.10    1.10
   1  -4  -2   -1.20    1.10
   1   4   2    0.50    1.70
   1   4   2    0.10    1.60
  -1  -4   2    0.10    2.00
   1  -4  -2   -1.60    1.80
   1  -4  -2   -0.10    0.40
   1   4   2    2.30    1.60
  -1  -4   2   -1.20    1.10
  -1   4  -2   -1.10    1.40
  -1   4  -2    0.90    1.60
   1   4   2    0.90    0.80
  -1  -4   2    0.90    1.70
   1  -4  -2   -0.60    0.80
  -1   4  -2    0.40    1.50
   1  -4  -2    0.00    1.00
  -1  -4   2   -1.10    1.00
   1   4   2   -0.50    0.70
   1   4   2   -0.10    0.60
  -1   4  -2   -1.00    1.70
  -1   4  -2    1.20    1.80
  -2   4   2  196.68    8.40
   2   4  -2  195.28    8.00
  -2   4   2  204.78    8.40
   2  -4   2  200.98    8.30
   2  -4   2  193.48    9.50
  -2   4   2  220.78    8.50
  -2   4   2  214.98    9.60
   2   4  -2  199.78    6.80
   2  -4   2  201.98    9.00
  -2   4   2  209.38    7.80
   2   4  -2  204.48    8.10
   2   4  -2  193.38    8.10
   2   4  -2  219.48    9.70
  -2  -4  -2  184.48    9.10
   2  -4   2  212.58    7.00
  -2   4   2  209.88    6.70
  -2   4   2  198.48    8.20
  -2   4   2  201.88    8.50
  -2  -4  -2  211.18    9.40
  -2  -4  -2  214.18    8.60
   2  -4   2  203.18    9.20
   2  -4   2  215.98    7.70
  -2   4   2  210.68    8.70
  -2   4   2  221.38    9.60
   2   4  -2  204.68    7.90
   2   4  -2  203.28    8.20
  -2  -4  -2  204.58    7.10
   2   4  -2  216.38    8.50
   2   4   2  201.08    8.40
  -2   4  -2  201.98   10.00
  -2   4  -2  208.38    7.60
  -2  -4   2  197.58    8.30
  -2   4  -2  198.18    8.80
   2  -4  -2  192.28    7.80
   2  -4  -2  214.98    8.60
  -2  -4   2  202.08    7.80
  -2  -4   2  196.98    7.40
   2   4   2  207.18    7.30
   2  -4  -2  212.88    9.90
   2   4   2  197.18    8.50
  -2  -4   2  204.98    8.20
  -2  -4   2  201.48    7.90
   2   4   2  207.08    7.30
  -2   4  -2  204.58    9.40
  -2  -4   2  202.78    9.30
  -2   4  -2  208.48    8.80
   2  -4  -2  218.68    8.30
   2   4   2  195.18    8.00
   2   4   2  211.08    7.10
  -2   4  -2  223.38    8.90
   2   4   2  217.08    9.60
  -2   4  -2  203.38    6.90
   2  -4  -2  210.98    7.90
   3   4  -2   76.79    4.80
  -3  -4  -2   74.49    6.20
  -3   4   2   74.69    4.50
   3  -4   2   78.39    3.80
   3   4  -2   76.79    4.00
   3   4  -2   77.69    6.00
   3  -4   2   87.99    5.60
  -3  -4  -2   74.39    4.60
  -3   4   2   79.69    5.80
   3  -4   2   72.79    5.90
  -3  -4  -2   74.79    5.60
   3   4  -2   71.89    3.50
   3  -4   2   82.79    5.90
  -3   4   2   89.19    5.90
   3  -4   2   75.39    6.60
   3  -4   2   73.49    5.30
  -3   4   2   74.99    5.20
  -3  -4  -2   78.39    4.10
   3   4  -2   89.49    5.10
  -3   4   2   77.89    5.20
  -3   4   2   75.69    5.40
  -3  -4  -2   75.79    3.40
   3   4  -2   77.29    4.10
   3   4  -2   71.39    5.00
   3  -4   2   79.29    4.10
  -3   4   2   87.89    5.50
  -3   4   2   77.59    5.50
   3   4  -2   79.09    4.90
   3  -4  -2   79.79    6.60
  -3  -4   2   77.79    3.90
   3   4   2   85.69    4.70
  -3   4  -2   75.89    6.30
  -3   4  -2   82.69    5.40
   3   4   2   84.29    4.80
  -3  -4   2   79.59    4.80
  -3  -4   2   80.79    4.20
   3   4   2   81.79    5.40
   3   4   2   78.69    6.10
   3   4   2   77.89    5.00
   3  -4  -2   79.39    5.40
   3   4   2   74.09    4.20
   3  -4  -2   73.49    4.80
  -3   4  -2   71.09    5.20
  -3   4  -2   85.99    5.60
   3  -4  -2   68.69    4.50
  -3   4  -2   76.59    4.10
  -3   4  -2   77.19    5.80
   3  -4  -2   75.29    4.70
   3   4   2   79.19    4.20
  -3  -4   2   91.29    4.60
   3   4   2   79.29    4.20
  -3  -4   2   71.69    6.10
   3   4   2   79.39    4.30
  -3   4  -2   77.69    5.60
   4  -4   2    4.40    2.90
  -4   4   2    8.40    2.90
   4  -4   2    5.20    2.00
   4  -4   2    9.90    3.20
  -4  -4  -2    5.40    2.80
   4  -4   2   10.30    3.20
  -4   4   2    7.10    2.70
  -4   4   2    5.50    2.60
  -4  -4  -2   12.10    2.40
  -4  -4  -2    7.20    3.00
  -4   4   2    8.10    2.70
   4   4  -2    8.80    1.50
   4   4  -2   10.70    2.70
   4  -4   2    2.00    2.70
  -4   4   2   11.00    3.00
   4   4  -2    5.00    2.40
   4  -4   2   10.60    3.70
  -4  -4  -2    8.50    1.80
   4   4  -2   10.00    1.70
   4   4  -2    7.70    1.80
   4  -4   2    8.90    1.80
  -4   4   2   15.20    3.20
  -4  -4  -2    8.30    2.10
   4   4  -2   14.40    3.70
   4   4  -2    8.50    3.10
  -4   4   2    6.50    3.20
   4   4  -2    7.90    2.30
  -4   4   2   10.80    3.00
   4  -4  -2   11.40    3.10
   4   4   2   10.40    2.40
   4  -4  -2    8.40    2.90
   4  -4  -2    6.50    2.40
   4  -4  -2    6.30    2.70
  -4   4  -2    7.10    3.00
   4   4   2   10.50    2.30
  -4   4  -2   10.10    3.40
   4   4   2    6.00    2.10
   4   4   2    8.10    3.10
  -4  -4   2    8.20    1.60
  -4   4  -2    9.10    2.90
   4   4   2    7.10    2.20
  -4  -4   2    5.20    2.80
  -4   4  -2    9.40    3.20
   4   4   2    7.70    1.40
  -4   4  -2   10.20    2.30
  -4   4  -2    9.40    2.80
   4  -4  -2    6.90    3.30
  -4  -4   2    8.60    2.10
   4   4   2    4.00    1.90
   4   4   2    7.20    2.10
   4   4   2    9.20    3.00
  -4   4  -2    4.10    2.60
   4  -4  -2   10.80    3.00
  -4  -4   2    6.30    2.10
  -4  -4   2    6.20    2.30
  -5   4   2    2.30    3.00
  -5  -4  -2    0.90    2.80
   5   4  -2    2.30    2.60
   5   4  -2    6.70    3.10
   5  -4   2   -0.30    2.40
  -5   4   2   -0.40    2.70
   5   4  -2    2.00    0.70
   5  -4   2    1.40    3.00
   5   4  -2    5.70    2.50
  -5  -4  -2    2.60    2.10
   5  -4   2    0.60    2.40
   5  -4   2    1.40    2.80
  -5   4   2    1.30    2.50
   5  -4   2    6.00    3.40
   5   4  -2    2.60    1.30
   5  -4   2   -2.30    3.30
  -5   4   2    5.40    3.10
  -5   4   2    5.00    2.70
  -5  -4  -2   -0.20    1.70
   5   4  -2    5.70    2.70
  -5  -4  -2    5.20    2.80
   5   4  -2    1.90    3.20
  -5   4   2    3.50    2.90
   5  -4   2    3.30    1.60
   5   4  -2    2.80    2.00
  -5   4  -2    3.90    3.10
  -5  -4   2    4.30    2.50
   5   4   2    3.40    3.40
  -5  -4   2    0.70    2.60
   5   4   2    0.10    2.00
  -5  -4   2    2.80    2.30
  -5  -4   2    3.30    2.10
   5   4   2    0.20    2.00
  -5   4  -2   -0.20    2.80
  -5  -4   2    0.40    2.00
   5   4   2    4.60    2.50
   5  -4  -2   -0.70    2.70
   5   4   2    1.20    1.90
  -5   4  -2    4.80    2.80
   5   4   2   -2.40    2.10
  -5   4  -2    1.60    2.70
  -5   4  -2    2.20    2.60
   5   4   2    2.40    2.20
   5  -4  -2   -1.60    2.50
   5   4   2    2.10    3.10
   5  -4  -2    1.00    3.00
  -5   4  -2   -1.30    2.40
  -5  -4   2    5.10    2.80
   5  -4  -2   -1.40    2.90
   5  -4  -2    2.20    2.60
   5  -4  -2    1.70    0.90
  -5  -4   2    3.70    1.70
   5  -4  -2   -2.40    2.60
   5  -4  -2    0.50    0.50
  -6   4   2   22.60    4.70
   6   4  -2   21.00    5.40
  -6   4   2   28.50    5.30
  -6  -4  -2   26.20    4.80
   6   4  -2   22.90    4.40
   6   4  -2   27.30    3.70
   6  -4   2   29.10    5.40
  -6   4   2   31.00    5.00
   6   4  -2   35.80    2.50
  -6  -4  -2   27.00    4.20
   6   4  -2   24.20    4.30
  -6  -4  -2   26.50    5.00
   6  -4   2   25.40    5.40
   6  -4   2   29.30    4.90
  -6   4   2   29.10    2.80
   6  -4   2   30.20    3.30
   6   4  -2   23.40    4.60
   6  -4   2   31.50    5.50
   6  -4   2   22.30    4.10
   6  -4   2   27.20    5.70
  -6   4   2   30.10    4.80
  -6   4   2   26.50    5.00
  -6  -4  -2   29.00    3.70
   6  -4  -2   31.70    4.80
  -6  -4   2   32.00    4.20
  -6  -4   2   27.60    4.40
  -6   4  -2   21.30    4.60
   6   4   2   28.40    4.10
   6  -4  -2   18.60    4.50
   6   4   2   27.80    4.20
   6  -4  -2   33.80    2.60
   6  -4  -2   29.80    5.20
  -6   4  -2   29.20    3.60
  -6   4  -2   25.50    4.70
  -6   4  -2   36.10    5.30
   6  -4  -2   35.50    5.70
   6   4   2   29.40    4.20
  -6   4  -2   30.10    4.70
  -6  -4   2   34.70    4.80
   6   4   2   28.60    5.30
   6   4   2   31.40    3.70
   6  -4  -2   27.60    5.50
   6   4   2   27.70    4.40
  -6   4  -2   23.70    4.90
   6   4   2   24.30    4.00
   6   4   2   20.10    4.90
  -6  -4   2   28.70    4.80
  -6  -4   2   34.70    5.30
  -6   4  -2   36.30    5.40
   6  -4  -2   23.70    4.80
  -7  -4  -2    7.90    3.70
   7   4  -2    7.20    3.50
  -7   4   2    7.20    4.10
  -7  -4  -2    3.70    3.60
  -7   4   2    4.80    3.40
  -7   4   2   -1.60    3.50
   7  -4   2    4.30    3.80
  -7   4   2    6.10    3.80
  -7  -4  -2    3.20    2.50
   7  -4   2    6.00    2.50
  -7   4   2    6.60    3.70
   7  -4   2    4.80    4.20
   7  -4   2    8.70    3.80
   7   4  -2    7.40    3.90
   7  -4   2    4.00    4.50
  -7   4   2    4.90    1.80
   7   4  -2    6.00    4.20
   7   4  -2    4.30    3.00
  -7  -4  -2   12.20    3.70
   7  -4   2    5.80    2.30
   7  -4   2    0.60    3.60
   7  -4   2    8.40    4.30
   7   4  -2    4.20    4.30
   7  -4  -2    1.10    4.00
  -7   4  -2    5.60    3.80
   7  -4  -2    5.20    3.40
   7  -4  -2   15.30    2.50
  -7   4  -2   -0.10    3.60
  -7   4  -2    8.40    4.10
  -7  -4   2    5.20    3.60
   7   4   2    5.00    3.50
   7   4   2   -0.60    2.90
   7  -4  -2    4.10    3.70
   7   4   2    4.40    3.90
   7   4   2   11.50    3.80
  -7   4  -2    3.90    4.00
  -7  -4   2    4.50    3.00
   7  -4  -2    7.40    4.40
   7   4   2    2.60    4.00
   7  -4  -2    7.40    4.10
  -7   4  -2    0.40    2.30
  -7  -4   2    4.20    3.20
  -7  -4   2    6.70    3.30
   7  -4  -2    1.50    3.30
  -7  -4   2    5.70    3.40
   7   4   2    1.30    2.80
  -7   4  -2    9.70    3.40
   8  -4   2    4.30    4.50
   8  -4   2    6.40    4.20
  -8  -4  -2    7.80    4.10
  -8   4   2   10.20    4.40
   8  -4   2   15.70    4.90
   8  -4   2   12.40    3.20
   8   4  -2    8.40    3.20
  -8   4   2   11.30    4.30
   8  -4   2   16.10    5.10
   8   4  -2    8.30    4.60
  -8   4   2    2.30    3.90
  -8  -4  -2   11.70    4.10
  -8  -4  -2    6.30    4.00
   8  -4   2   12.00    5.10
   8   4  -2    9.60    4.50
   8   4  -2    6.90    4.60
   8  -4   2    9.30    5.20
  -8   4   2    3.90    3.80
   8   4   2    4.50    4.00
   8  -4  -2   16.00    3.00
   8  -4  -2   12.70    5.10
  -8  -4   2    5.60    3.80
  -8   4  -2   14.20    5.00
   8  -4  -2    7.90    4.20
  -8  -4   2   15.40    4.10
   8  -4  -2    4.50    4.50
  -8  -4   2   14.60    4.50
  -8   4  -2   14.80    4.20
   8   4   2    6.80    3.60
  -8   4  -2   15.40    3.40
   8   4   2    1.30    3.80
   8   4   2    5.80    4.80
  -8   4  -2    1.50    3.60
   8   4   2   10.80    4.00
  -8   4  -2   12.60    5.10
   8  -4  -2    9.80    4.60
   8  -4  -2   11.40    5.20
   8  -4  -2   12.30    4.60
  -8  -4   2    6.00    3.80
  -9   4   2   52.39    7.10
  -9  -4  -2   64.39    8.00
   9  -4   2   69.19    9.00
  -9  -4  -2   70.69    8.40
  -9   4   2   58.69    8.80
   9  -4   2   69.09    9.30
  -9   4   2   67.59    9.20
  -9   4   2   65.69    8.30
   9  -4   2   54.89    7.90
   9   4  -2   67.39    7.00
   9   4  -2   55.99    8.30
   9  -4   2   64.79    6.10
  -9  -4  -2   85.59   10.10
   9  -4   2   69.39    8.80
   9  -4   2   54.89    8.00
   9  -4   2   64.99    8.00
   9   4  -2   70.99    8.60
   9   4  -2   62.69    8.50
   9  -4  -2   67.19    8.40
   9  -4  -2   65.99    5.50
  -9   4  -2   67.69    6.00
  -9   4  -2   79.99    9.20
   9  -4  -2   66.79    8.80
   9  -4  -2   66.49    8.40
   9   4   2   53.89    8.20
  -9  -4   2   63.59    7.90
  -9  -4   2   50.89    6.50
   9  -4  -2   58.09    8.50
   9   4   2   53.79    8.20
  -9   4  -2   59.49    8.40
  -9   4  -2   62.79    8.50
  -9  -4   2   51.69    7.60
  -9   4  -2   72.49    7.70
   9  -4  -2   55.39    8.00
   9   4   2   66.19    7.30
   9   4   2   49.90    6.80
   9  -4  -2   54.19    7.60
   9   4   2   79.29    9.00
 -10   4   2   52.49    8.60
 -10  -4  -2   53.59    7.70
  10  -4   2   42.00    8.00
 -10   4   2   50.09    8.30
  10  -4   2   41.30    7.50
  10   4  -2   36.50    6.00
  10   4  -2   45.10    8.60
  10  -4   2   42.10    7.50
  10  -4   2   49.50    8.10
 -10   4   2   37.00    6.40
 -10  -4  -2   50.19    7.40
 -10   4   2   36.10    7.40
  10  -4   2   26.50    6.80
 -10  -4  -2   33.60    7.20
  10   4  -2   45.70    7.90
  10   4  -2   59.19    9.00
  10  -4  -2   45.70    8.40
  10   4   2   37.10    6.60
  10   4   2   35.90    7.80
  10  -4  -2   47.70    7.80
  10  -4  -2   46.20    8.40
  10   4   2   48.90    7.70
  10   4   2   48.70    7.80
 -10  -4   2   50.29    7.80
 -10  -4   2   37.20    6.20
 -10   4  -2   50.59    8.40
  10  -4  -2   40.40    7.60
  10   4   2   22.10    6.60
 -10  -4   2   41.10    7.30
  10  -4  -2   36.80    7.40
 -10   4  -2   48.60    6.90
 -10   4  -2   34.40    7.30
 -10   4  -2   46.80    8.10
  11  -4   2    8.70    5.40
  11  -4   2   -6.60    4.60
 -11   4   2    1.30    5.60
  11   4  -2    2.00    4.10
  11  -4   2    1.50    5.10
 -11  -4  -2   -1.80    4.60
 -11  -4  -2    0.60    4.40
  11   4  -2   -6.30    4.40
  11  -4   2   -1.00    5.50
  11   4  -2   11.90    5.80
  11  -4   2   11.90    5.80
 -11   4   2   -7.50    4.90
 -11   4   2    0.00    4.00
  11   4  -2   12.20    5.40
 -11  -4   2   -2.00    3.40
 -11   4  -2   14.60    6.50
 -11  -4   2    5.60    5.00
  11   4   2   14.30    6.00
 -11   4  -2    0.70    3.40
  11   4   2    1.80    4.80
  11  -4  -2   -6.50    4.60
  11  -4  -2    7.10    5.30
  11   4   2    2.60    5.90
  11   4   2    6.40    4.70
 -11  -4   2   13.00    5.20
  11  -4  -2   -0.40    5.10
  11  -4  -2    6.80    5.10
  11  -4  -2    2.30    4.80
 -11   4  -2    4.70    5.10
  12   4  -2    2.30    5.20
 -12   4   2    0.40    5.70
  12  -4   2   14.30    6.60
 -12   4   2    5.10    5.80
  12  -4   2    2.20    6.00
  12  -4   2   10.60    6.50
 -12   4   2   10.70    5.10
  12  -4   2    0.50    4.80
 -12  -4  -2   12.00    6.10
  12   4  -2   10.30    6.70
  12   4  -2   10.50    7.10
 -12  -4  -2   10.20    5.40
  12  -4   2    4.80    6.10
 -12  -4   2    6.70    4.90
  12   4   2    0.80    5.50
  12  -4  -2    8.50    5.90
  12   4   2   -0.20    5.80
  12  -4  -2    2.90    6.10
  12  -4  -2    0.90    5.80
  12   4   2   -2.40    5.20
 -12   4  -2   10.40    6.00
  12   4   2    7.70    5.30
  12  -4  -2    3.40    5.40
  12  -4  -2   12.40    6.20
 -12   4  -2   -0.80    6.10
 -13  -4  -2   25.30    7.20
  13  -4   2   45.80    9.00
  13   4  -2   45.20   10.10
  13  -4   2   40.70    9.60
  13  -4   2   33.70    9.30
 -13   4   2   34.50    8.80
  13  -4   2   35.50    8.50
  13   4  -2   18.50    7.30
  13  -4   2   25.60    8.80
 -13   4   2   51.59   10.00
  13   4  -2   41.40    9.60
 -13  -4  -2   46.70    9.20
 -13   4  -2   40.50    9.80
  13  -4  -2   35.20    9.00
  13   4   2   31.50    9.40
 -13   4  -2   34.80    9.00
  13   4   2   33.10    8.50
  13  -4  -2   30.50    8.20
 -13  -4   2   42.30    9.00
  13   4   2   27.30    9.20
  14  -4   2    7.50    6.90
 -14   4   2   -5.30    6.10
 -14   4   2   11.60    5.90
  14  -4   2    9.80    8.00
 -14  -4  -2    3.90    6.90
  14   4  -2    0.30    6.80
  14  -4   2   -1.90    6.10
  14   4  -2   -6.70    6.20
 -14   4  -2    0.30    5.30
 -14  -4   2    1.80    4.90
 -14   4  -2    8.50    8.60
 -14   4  -2   -1.30    6.80
  14   4   2    3.90    7.40
  14  -4  -2    8.70    7.30
  14   4   2    6.70    7.10
   0   5  -2    0.50    1.50
   0  -5   2   -1.20    1.40
   0   5  -2   -0.60    1.30
   0   5   2    0.00    2.30
   0   5   2   -0.70    1.10
   0   5  -2    0.30    1.00
   0   5   2   -0.20    1.00
   0  -5   2   -3.60    1.90
   0  -5   2   -0.80    1.20
   0  -5   2   -2.10    1.80
   0  -5  -2   -0.10    0.40
   0  -5   2    2.30    1.20
   0   5  -2    2.10    1.90
   0   5   2   -0.70    1.60
   0   5  -2    1.70    1.60
   0  -5  -2    0.80    2.20
   0   5   2    0.60    1.20
   0   5  -2    2.60    1.60
  -1   5   2  108.69    6.00
  -1   5   2  110.69    5.00
   1  -5   2  109.29    5.90
   1   5  -2  113.19    6.10
  -1   5   2  108.89    5.20
  -1  -5  -2  115.79    6.90
   1   5  -2  110.19    5.40
  -1   5   2  108.99    5.20
   1   5  -2  107.39    5.40
  -1  -5  -2   88.59    4.00
   1  -5   2  114.29    5.50
   1   5  -2  109.69    5.00
  -1   5   2  109.89    5.10
   1   5  -2  107.39    5.40
   1  -5   2   99.59    6.90
  -1   5   2  105.49    6.70
  -1   5   2  106.49    5.30
   1  -5   2   98.89    5.00
   1  -5   2   99.89    5.50
  -1  -5  -2   94.49    6.20
  -1   5   2  111.49    5.40
   1   5  -2  106.89    6.40
   1   5  -2  115.09    5.00
   1   5   2  107.09    4.40
   1   5   2  106.89    6.10
   1  -5  -2  106.59    3.60
   1  -5  -2  108.79    3.60
   1   5   2  106.89    5.50
  -1   5  -2   95.69    5.80
  -1  -5   2  106.89    6.10
  -1   5  -2  101.09    6.90
  -1   5  -2  109.09    5.80
   1  -5  -2  119.79    5.30
  -1  -5   2  111.59    5.50
  -1   5  -2  106.59    5.60
  -1   5  -2  114.19    6.00
  -1   5  -2  117.09    5.90
  -1  -5   2  105.49    4.30
   1  -5  -2  107.39    4.50
   1   5   2  108.99    4.40
   1  -5  -2  100.39    6.70
   1   5   2  108.29    4.10
  -1  -5   2  117.59    6.90
  -2  -5  -2    8.60    3.00
  -2   5   2    9.20    2.30
  -2   5   2    7.30    2.20
   2   5  -2   10.90    2.30
   2   5  -2   11.50    2.30
   2  -5   2   10.00    2.80
  -2  -5  -2    5.30    2.40
  -2   5   2    7.70    1.40
   2  -5   2    5.50    2.80
   2   5  -2   10.10    1.50
  -2   5   2    9.30    2.30
   2   5  -2   13.50    3.30
  -2  -5  -2    9.00    2.40
   2   5  -2    9.70    2.10
   2  -5   2    5.40    3.00
  -2   5   2    8.00    3.30
   2  -5   2    8.90    2.30
   2  -5   2    9.10    2.40
  -2   5   2    7.30    1.80
  -2   5   2   13.50    2.50
  -2   5   2   11.80    2.40
  -2   5   2   10.20    2.30
   2   5  -2    9.10    2.00
   2  -5   2   10.20    2.30
   2  -5   2   13.00    2.20
  -2  -5  -2    8.20    1.40
   2   5  -2   10.00    2.40
   2   5  -2    7.40    2.40
   2   5   2   13.70    1.70
   2   5   2    9.20    2.50
  -2  -5   2   11.40    2.40
  -2  -5   2   10.60    3.10
   2  -5  -2    6.60    2.20
  -2  -5   2    6.30    1.30
   2  -5  -2    9.30    1.90
   2   5   2    9.90    1.60
  -2  -5   2    9.00    2.30
   2   5   2    7.40    2.00
  -2   5  -2   10.10    1.20
  -2   5  -2    5.80    2.80
  -2   5  -2    8.80    1.90
   2   5   2   13.10    3.30
  -2  -5   2    8.60    1.80
  -2   5  -2    7.80    2.30
   2  -5  -2    7.90    3.10
  -2  -5   2   10.80    2.20
  -2   5  -2    8.60    2.30
   2  -5  -2    8.80    1.90
   2  -5  -2    6.10    1.90
  -2   5  -2    8.90    2.70
   2   5   2    9.30    1.60
   2   5   2   10.60    3.10
  -3   5   2  180.28    9.40
   3  -5   2  173.68    9.10
  -3  -5  -2  160.58    9.00
  -3   5   2  178.28    8.40
   3  -5   2  161.98    8.60
   3  -5   2  155.58    9.30
  -3   5   2  169.28    7.30
  -3   5   2  162.88    8.10
   3   5  -2  172.08    8.20
   3   5  -2  163.38    7.50
  -3   5   2  161.48    8.30
  -3   5   2  161.08    8.00
   3  -5   2  168.68    6.60
   3   5  -2  162.48    7.60
  -3   5   2  174.88    8.60
   3  -5   2  162.48    6.40
  -3  -5  -2  174.08    7.80
   3   5  -2  165.58    7.70
  -3   5   2  168.98    9.30
   3   5  -2  166.48    9.30
  -3  -5  -2  150.48    8.70
   3   5  -2  164.88    7.30
   3   5  -2  161.78    7.00
   3   5  -2  162.68    6.10
   3  -5   2  160.98    8.10
   3  -5  -2  153.08    7.40
   3   5   2  167.58    6.90
  -3   5  -2  175.38    8.90
  -3   5  -2  170.38    8.70
  -3  -5   2  153.48    6.90
   3  -5  -2  173.18    8.30
   3   5   2  167.08    8.50
  -3  -5   2  170.78    6.50
  -3   5  -2  175.38    6.60
   3   5   2  157.58    9.10
  -3   5  -2  155.98    9.00
   3   5   2  152.78    7.50
   3   5   2  167.68    6.80
   3  -5  -2  162.08    7.30
  -3   5  -2  161.38    6.40
  -3  -5   2  167.98    7.10
  -3  -5   2  161.68    7.50
   3  -5  -2  169.38    9.50
   3   5   2  175.68    7.00
   3  -5  -2  162.38    7.80
  -3   5  -2  164.38    8.50
   3   5   2  162.48    7.30
  -3   5  -2  162.08    8.30
  -3  -5   2  168.48    9.00
   3  -5  -2  148.39    7.30
   4   5  -2   -0.30    1.60
   4   5  -2   -0.30    2.00
   4  -5   2   -0.90    2.40
  -4  -5  -2    3.30    2.80
   4  -5   2    2.20    3.20
  -4   5   2   -0.20    2.40
  -4   5   2    0.10    2.20
   4   5  -2   -0.30    1.30
  -4  -5  -2    4.20    3.00
  -4  -5  -2    0.40    1.50
  -4   5   2    1.30    2.40
   4  -5   2    0.90    1.40
   4  -5   2    1.40    3.10
   4  -5   2    0.60    2.50
  -4   5   2   -3.60    2.10
   4   5  -2    2.20    2.00
   4  -5   2   -3.00    2.30
   4   5  -2    1.40    2.50
   4   5  -2    3.70    3.40
  -4   5   2    0.90    2.10
   4   5  -2   -0.20    1.40
  -4   5   2    3.80    2.90
   4   5  -2   -1.80    2.10
   4  -5   2    3.10    1.90
  -4   5   2   -0.60    2.20
  -4   5   2   -0.40    2.50
  -4   5  -2    1.30    1.70
   4   5   2    1.60    2.90
   4   5   2    0.50    1.80
   4   5   2    1.60    1.70
   4   5   2    2.30    1.60
   4  -5  -2   -0.70    2.80
   4   5   2   -2.00    2.50
  -4  -5   2   -1.00    2.40
   4   5   2    0.30    1.70
   4   5   2    3.90    2.20
  -4  -5   2   -0.80    1.50
  -4   5  -2   -0.30    2.70
  -4  -5   2    1.70    2.00
   4  -5  -2   -2.00    2.50
   4  -5  -2    0.00    2.10
   4   5   2   -0.20    1.70
  -4   5  -2   -0.20    2.50
  -4   5  -2    0.80    2.60
  -4   5  -2    2.10    2.60
   4  -5  -2    0.90    1.50
   4  -5  -2   -2.30    2.20
  -4   5  -2    6.30    3.10
  -4   5  -2   -0.20    2.50
  -4  -5   2    3.00    1.80
  -5  -5  -2   53.89    4.80
   5  -5   2   46.70    5.80
   5  -5   2   70.19    7.30
   5   5  -2   55.59    3.10
   5  -5   2   59.49    5.00
   5  -5   2   58.99    3.50
   5   5  -2   43.00    6.20
   5  -5   2   53.89    6.70
  -5   5   2   58.99    6.10
   5   5  -2   48.50    3.40
   5   5  -2   55.59    5.50
  -5   5   2   40.70    5.50
   5   5  -2   55.49    6.30
  -5  -5  -2   53.59    6.30
  -5   5   2   49.50    6.00
  -5   5   2   54.79    6.00
  -5   5   2   57.89    6.60
   5   5  -2   58.89    5.40
  -5   5   2   51.59    6.20
   5   5  -2   61.49    5.80
   5  -5   2   63.09    6.50
  -5  -5  -2   50.79    6.20
   5   5  -2   58.89    4.10
   5  -5   2   65.79    7.20
   5   5   2   54.49    3.10
   5   5   2   52.89    6.10
   5   5   2   70.59    5.00
  -5  -5   2   58.99    5.60
  -5   5  -2   56.79    6.00
  -5   5  -2   49.60    5.90
  -5   5  -2   60.99    6.30
   5   5   2   58.19    6.90
   5  -5  -2   64.39    5.80
   5   5   2   62.89    4.90
   5   5   2   57.99    5.20
  -5   5  -2   63.29    6.50
  -5   5  -2   38.40    5.50
   5   5   2   47.00    4.80
   5  -5  -2   63.79    7.40
   5  -5  -2   61.79    6.00
  -5  -5   2   61.39    5.10
  -5  -5   2   57.19    6.50
   5   5   2   58.59    3.30
   5  -5  -2   58.49    5.80
   5  -5  -2   47.70    6.40
  -5  -5   2   55.69    3.70
  -5   5  -2   51.59    6.20
   5  -5  -2   60.39    6.50
   5   5   2   60.79    5.30
  -6   5   2  180.88   11.00
  -6  -5  -2  167.18    9.00
   6  -5   2  175.28   11.30
   6   5  -2  155.78   10.10
  -6  -5  -2  173.78   10.70
  -6   5   2  187.68   11.20
   6  -5   2  172.18    7.10
   6   5  -2  174.88    9.70
  -6   5   2  171.98   10.30
   6   5  -2  179.88   11.50
   6   5  -2  171.28    8.00
   6  -5   2  169.88   10.30
  -6   5   2  190.88    7.30
   6  -5   2  196.08    9.30
  -6   5   2  173.48   10.40
   6  -5   2  164.68   10.40
   6  -5   2  183.78   11.00
  -6   5   2  184.38   10.70
   6   5  -2  179.78    6.70
   6   5  -2  174.58    9.80
  -6  -5  -2  193.98   11.20
  -6   5   2  183.18   10.80
   6  -5   2  177.78   11.40
   6   5  -2  158.98    9.60
   6  -5  -2  160.28    9.70
   6   5   2  181.68    8.90
  -6   5  -2  187.78   10.70
  -6  -5   2  182.68    9.70
   6   5   2  179.58    8.20
   6   5   2  180.18    9.40
   6  -5  -2  174.28   11.00
  -6   5  -2  177.88   11.10
  -6   5  -2  165.88   10.30
   6   5   2  174.38    9.30
  -6  -5   2  172.08    8.80
  -6  -5   2  170.68    7.90
   6   5   2  179.98   10.80
  -6   5  -2  179.98   11.00
  -6   5  -2  166.88   10.10
   6   5   2  156.38   10.90
   6  -5  -2  160.48   10.90
  -6   5  -2  161.58   10.60
   6   5   2  170.18    9.40
   6   5   2  183.78    9.40
  -6  -5   2  180.18   10.70
   6  -5  -2  173.58   10.80
   6  -5  -2  170.58   10.20
   6  -5  -2  173.78    9.50
   7  -5   2    6.70    2.30
   7  -5   2   12.30    4.80
   7   5  -2    9.70    3.10
  -7   5   2   14.00    5.00
  -7   5   2    7.10    4.00
   7  -5   2    9.00    4.10
   7  -5   2   16.20    5.60
  -7  -5  -2   12.90    3.70
  -7   5   2   13.40    4.50
   7  -5   2   11.40    2.50
  -7  -5  -2    9.90    4.30
   7  -5   2   15.80    5.20
   7  -5   2   12.10    3.80
   7   5  -2    3.00    3.40
   7   5  -2    7.60    3.90
  -7  -5  -2    8.30    4.00
  -7   5   2    7.70    4.10
  -7   5   2   10.40    2.10
   7   5  -2   11.00    4.50
   7  -5   2   12.20    4.60
   7   5  -2   13.60    4.80
  -7   5  -2   11.00    2.90
   7  -5  -2    3.80    4.00
   7  -5  -2    3.90    4.10
   7  -5  -2    8.90    4.70
  -7   5  -2   10.70    4.00
  -7   5  -2   11.30    4.60
   7   5   2   15.00    3.80
  -7   5  -2    7.30    4.00
  -7   5  -2    8.60    4.10
   7   5   2   10.50    4.60
   7   5   2    8.10    4.00
   7  -5  -2   16.90    4.70
  -7  -5   2    7.20    3.10
   7   5   2   -1.00    3.70
  -7  -5   2    6.90    4.10
   7   5   2   10.20    3.40
   7  -5  -2    9.80    4.00
  -7   5  -2   11.00    4.50
   7   5   2    5.60    3.40
   7  -5  -2   20.20    5.40
  -7  -5   2   10.80    3.80
   8  -5   2  197.68   12.30
   8   5  -2  190.28   11.70
  -8  -5  -2  211.88   12.40
  -8   5   2  204.98   13.10
  -8   5   2  194.88   12.90
   8  -5   2  179.58   12.40
   8  -5   2  190.08   12.00
  -8  -5  -2  168.28   11.90
  -8  -5  -2  191.38   11.10
   8   5  -2  176.68   12.60
   8  -5   2  188.18   13.10
   8  -5   2  186.08    8.60
   8   5  -2  176.28   12.80
   8   5  -2  194.48    9.80
   8  -5   2  196.68   11.00
  -8   5   2  214.28   13.50
  -8   5   2  221.48   12.50
   8  -5   2  190.88   13.20
   8   5   2  191.48   12.70
  -8   5  -2  207.88   12.40
   8   5   2  177.28   12.60
  -8  -5   2  197.48   12.80
   8  -5  -2  186.88   13.10
  -8   5  -2  188.18   11.10
   8  -5  -2  203.98   13.20
   8  -5  -2  193.68   12.50
   8  -5  -2  200.38   12.50
   8  -5  -2  195.08   11.50
   8   5   2  199.58   10.70
  -8   5  -2  198.78   12.80
  -8   5  -2  168.98   12.60
   8   5   2  171.48   11.20
  -8   5  -2  209.08    9.40
  -8  -5   2  182.78   11.20
   8  -5  -2  192.38   11.90
  -8   5  -2  203.38   12.80
  -9   5   2   -0.70    4.30
   9   5  -2   -7.40    3.60
   9  -5   2    4.50    3.90
  -9   5   2   -0.10    4.60
   9   5  -2    5.00    4.60
  -9  -5  -2   -2.20    3.20
   9  -5   2    0.00    4.20
   9   5  -2    4.50    3.40
  -9   5   2    0.50    4.10
   9   5  -2   -3.90    4.30
  -9  -5  -2   -1.50    3.60
   9  -5   2    1.20    4.80
  -9  -5  -2    1.20    3.40
   9  -5   2    3.80    4.50
   9  -5   2    6.00    5.20
  -9   5   2   -2.50    3.00
  -9   5  -2    1.80    3.70
   9   5   2   -5.70    3.60
  -9  -5   2    1.10    3.30
   9  -5  -2    2.20    4.20
   9  -5  -2   -0.60    4.30
  -9  -5   2   -2.30    4.00
  -9   5  -2   -1.10    2.80
   9  -5  -2   -2.30    4.40
  -9   5  -2   -4.50    3.90
  -9   5  -2    7.30    4.50
   9  -5  -2   -1.20    3.80
  -9   5  -2    4.60    4.00
   9   5   2    2.90    4.50
   9   5   2   -2.20    3.30
   9  -5  -2   -1.50    4.50
   9   5   2    4.70    4.60
  10   5  -2    5.70    6.00
 -10  -5  -2   11.20    5.20
  10  -5   2    0.50    4.90
 -10   5   2    3.80    4.50
  10  -5   2    5.60    5.40
  10  -5   2    5.10    4.60
  10  -5   2    9.90    5.70
 -10   5   2   -1.50    4.60
 -10  -5  -2    8.70    4.80
  10   5  -2    8.00    5.00
 -10   5   2    1.30    5.10
  10   5  -2   15.00    6.40
  10  -5   2   -2.10    4.90
 -10   5   2   14.50    5.80
 -10   5  -2   12.50    4.90
  10  -5  -2   11.20    5.30
  10   5   2    5.20    5.40
 -10   5  -2   -4.80    4.30
  10  -5  -2   10.30    5.50
  10  -5  -2   11.10    5.90
  10   5   2    9.00    4.50
 -10   5  -2    8.30    5.20
  10   5   2   24.70    6.60
  10  -5  -2   12.60    6.50
 -10   5  -2   15.20    6.20
  10  -5  -2    1.30    5.00
  10   5   2   21.80    6.20
 -10  -5   2   16.90    6.00
  11  -5   2   16.30    6.00
 -11  -5  -2    8.90    5.30
 -11  -5  -2   16.70    5.90
 -11   5   2    5.20    5.20
  11   5  -2    0.90    6.00
 -11   5   2   13.20    6.70
 -11   5   2   12.00    6.30
  11  -5   2    8.40    6.10
  11   5  -2    3.70    5.30
  11  -5   2    5.20    5.70
  11  -5   2    9.80    5.80
  11   5  -2    7.30    5.60
 -11   5   2    7.50    4.50
  11  -5   2    4.90    5.70
 -11   5  -2   15.20    5.10
  11  -5  -2    5.70    5.60
 -11   5  -2   15.40    6.00
 -11  -5   2   18.00    6.30
  11  -5  -2    6.20    6.20
  11   5   2   13.50    5.80
 -11   5  -2   13.50    6.70
  11   5   2   10.80    6.00
  11   5   2   17.80    7.40
  11   5   2    2.70    6.00
  11  -5  -2   23.20    6.60
  11  -5  -2    7.20    6.60
  11  -5  -2    7.70    6.00
  12  -5   2   -5.50    5.20
 -12   5   2   -0.30    4.40
 -12   5   2   -5.20    4.40
 -12   5   2   -5.30    5.00
  12  -5   2   -2.50    5.40
  12   5  -2   -9.10    5.70
  12   5  -2    0.00    5.50
  12  -5   2    4.80    6.30
 -12  -5  -2    0.60    5.00
  12   5  -2  -11.40    5.90
  12  -5   2    4.10    5.50
  12  -5   2    5.10    5.40
 -12  -5  -2    0.50    5.20
 -12   5  -2   -3.10    5.70
 -12  -5   2   -2.60    4.00
  12  -5  -2    7.80    6.00
  12  -5  -2   -0.50    5.10
 -12   5  -2    4.60    6.10
  12   5   2   -0.20    6.60
  12  -5  -2    8.70    6.40
  12   5   2    2.10    5.80
  12  -5  -2    0.00    6.10
  12   5   2    5.70    6.00
 -13   5   2    8.20    7.00
 -13  -5  -2    6.50    6.00
  13  -5   2    2.10    6.40
 -13   5   2  -10.80    4.90
  13  -5   2    2.50    5.70
  13  -5   2   12.60    7.20
  13   5  -2    8.80    7.00
  13  -5   2   -4.10    5.80
  13   5  -2   -1.60    5.90
  13  -5   2   11.50    7.00
  13   5  -2  -17.90    5.70
  13  -5  -2    5.60    6.50
  13  -5  -2   -2.80    6.00
 -13  -5   2    7.70    6.80
  13   5   2   -0.90    6.30
  13  -5  -2   -7.20    6.20
  13   5   2    2.70    6.70
 -13   5  -2    3.70    6.30
  13  -5  -2    0.80    6.60
 -13   5  -2    8.00    6.80
  13   5   2    2.10    6.70
   0   6  -2  334.37   12.40
   0  -6   2  328.37   12.40
   0   6  -2  314.97   12.10
   0  -6   2  328.77   11.60
   0   6  -2  323.57   12.30
   0   6   2  315.27   13.90
   0   6   2  325.37   11.60
   0  -6   2  314.07   13.60
   0   6   2  317.37   12.70
   0   6  -2  334.17   12.50
   0  -6  -2  312.07   13.90
   0   6  -2  345.27   13.20
   0  -6   2  331.67   11.00
   0   6   2  323.67   11.50
   0   6   2  324.17   11.20
   0   6  -2  314.27   13.90
   0   6  -2  342.17   10.80
  -1  -6  -2   56.59    5.70
   1   6  -2   59.19    3.90
   1  -6   2   55.49    4.20
  -1   6   2   62.99    4.30
  -1   6   2   64.19    3.90
  -1   6   2   61.49    4.20
  -1  -6  -2   63.79    3.10
  -1   6   2   63.09    4.20
   1   6  -2   68.09    4.40
   1   6  -2   60.19    4.40
  -1   6   2   68.79    4.40
   1   6  -2   54.99    4.20
   1   6  -2   74.59    6.40
  -1   6   2   68.69    6.60
  -1   6   2   61.79    4.10
   1  -6   2   62.39    4.70
   1  -6   2   59.29    3.80
   1  -6   2   51.79    5.70
   1  -6   2   59.79    4.00
   1  -6   2   67.09    4.90
   1   6  -2   61.79    4.10
  -1  -6  -2   66.69    6.40
  -1   6  -2   63.89    4.70
  -1  -6   2   67.49    5.90
   1  -6  -2   65.19    6.50
  -1  -6   2   66.59    3.80
   1   6   2   66.89    4.70
  -1  -6   2   63.39    4.30
  -1   6  -2   61.49    2.50
  -1  -6   2   76.59    6.90
  -1   6  -2   64.89    5.30
   1   6   2   62.09    3.30
   1  -6  -2   61.19    4.10
  -1   6  -2   64.29    6.40
   1   6   2   67.19    5.90
   1   6   2   60.69    3.40
   1   6   2   62.59    3.60
  -1   6  -2   77.89    5.00
  -1   6  -2   67.09    4.90
   2  -6   2  268.57   11.10
  -2  -6  -2  272.47    9.40
  -2   6   2  276.47   10.20
   2  -6   2  273.17   11.00
  -2  -6  -2  283.47   12.00
  -2   6   2  279.67   11.50
   2   6  -2  270.67   10.90
  -2   6   2  275.87   10.00
   2   6  -2  296.67   11.10
   2  -6   2  290.47   10.80
  -2  -6  -2  292.37   13.10
   2   6  -2  289.67   10.00
  -2   6   2  282.47   12.90
   2  -6   2  257.77   11.70
   2   6  -2  280.27   10.90
  -2   6   2  287.57   11.20
   2  -6   2  290.47   11.00
  -2   6   2  270.77   11.10
   2   6  -2  272.17   10.90
   2   6  -2  278.27   12.80
  -2  -6  -2  296.37    9.90
  -2   6   2  276.47   11.40
   2  -6   2  286.67   13.30
  -2   6  -2  279.37    8.70
  -2  -6   2  275.87   10.90
   2  -6  -2  292.27   11.40
   2   6   2  265.37   11.30
   2  -6  -2  289.57   10.50
   2   6   2  285.27   10.00
   2  -6  -2  286.77    9.90
  -2   6  -2  282.97   10.70
   2   6   2  285.97   12.70
   2  -6  -2  287.87   13.50
  -2  -6   2  270.07   11.40
   2   6   2  286.37    9.90
  -2  -6   2  275.07    8.80
  -2   6  -2  280.27   11.70
   2   6   2  283.57    9.70
  -2  -6   2  278.87   10.90
  -2   6  -2  270.47   11.80
  -2  -6   2  304.87   13.20
  -2   6  -2  291.97   13.20
   2  -6  -2  279.97    9.90
  -2   6  -2  300.67   12.20
   3   6  -2  163.48    7.70
   3   6  -2  163.18    6.20
  -3   6   2  162.48    9.60
  -3  -6  -2  175.58    9.80
   3  -6   2  157.18    8.10
  -3   6   2  154.08    8.50
   3   6  -2  151.48    9.40
  -3   6   2  151.78    8.30
   3  -6   2  175.28   10.10
   3  -6   2  163.38    6.80
  -3   6   2  162.18    7.20
   3   6  -2  155.88    7.50
  -3   6   2  169.28    9.70
   3   6  -2  159.98    8.10
  -3  -6  -2  156.48    8.10
  -3  -6  -2  166.98    9.50
  -3   6   2  154.18    8.30
  -3   6   2  161.68    8.30
   3  -6   2  131.99    7.90
   3  -6   2  162.88    8.90
   3   6  -2  157.38    7.60
   3   6  -2  155.48    7.60
  -3   6   2  159.28    8.40
   3  -6   2  147.09    9.20
   3  -6  -2  166.18    7.30
   3   6   2  157.48    9.50
  -3   6  -2  156.78    8.90
   3  -6  -2  168.28    7.50
   3  -6  -2  160.98    7.70
  -3   6  -2  169.48    8.80
  -3   6  -2  152.68    8.50
  -3   6  -2  157.58    9.50
   3  -6  -2  169.18    8.50
   3   6   2  156.38    6.70
  -3   6  -2  167.78    6.80
   3  -6  -2  157.08    9.80
   3   6   2  159.38    8.50
  -3  -6   2  167.68    9.60
  -3   6  -2  161.48    6.10
  -3   6  -2  149.69    8.50
   3   6   2  165.18    6.90
  -3  -6   2  139.39    7.30
  -3  -6   2  158.18    7.60
   3   6   2  154.78    6.80
   3   6   2  159.58    7.40
   4  -6   2    6.60    3.30
  -4  -6  -2    7.50    3.40
  -4   6   2    2.00    2.90
  -4   6   2    5.50    3.10
  -4   6   2    7.70    3.40
   4   6  -2    5.40    3.70
  -4  -6  -2    4.20    3.30
  -4   6   2   11.50    3.10
   4   6  -2    7.40    2.50
   4   6  -2    4.90    2.10
   4   6  -2    5.30    2.40
   4   6  -2    2.20    2.30
  -4   6   2   10.50    3.30
  -4   6   2    4.30    2.80
   4  -6   2    3.90    2.90
   4  -6   2    6.30    1.70
   4   6  -2    3.60    3.00
   4  -6   2    5.70    2.10
   4   6  -2    9.40    2.40
  -4   6   2    3.90    2.50
  -4   6   2    5.40    3.50
   4  -6   2    1.60    3.40
  -4  -6  -2    3.80    1.80
   4  -6   2    2.60    3.30
   4   6  -2    4.70    1.60
   4  -6   2    1.30    1.30
   4   6   2    6.10    2.40
   4  -6  -2    4.70    4.10
   4   6   2    6.40    2.20
   4   6   2    1.00    3.00
  -4  -6   2    5.80    2.40
  -4  -6   2    3.60    3.20
  -4   6  -2   10.40    3.50
  -4   6  -2   10.40    3.50
  -4   6  -2    7.00    3.20
   4  -6  -2    4.70    3.30
   4   6   2    6.70    2.20
  -4   6  -2    6.60    3.30
  -4   6  -2    7.60    2.00
   4   6   2   -0.10    2.90
  -4  -6   2    5.70    2.10
  -4   6  -2    2.60    2.90
   4  -6  -2    6.40    2.70
   4   6   2    7.20    2.10
   4  -6  -2    7.10    2.60
   4   6   2    3.40    2.30
   5   6  -2   88.09    4.80
  -5   6   2   83.49    7.60
   5  -6   2   87.69    8.90
   5   6  -2   78.79    4.90
  -5  -6  -2   85.99    5.50
   5  -6   2   82.59    5.50
   5  -6   2   76.29    8.10
  -5  -6  -2   84.99    8.50
   5  -6   2   81.09    8.10
  -5  -6  -2   92.69    8.70
  -5   6   2   83.89    8.30
   5   6  -2   83.59    4.60
   5   6  -2   70.69    6.90
  -5   6   2   87.49    8.20
   5   6  -2   85.39    6.40
   5   6  -2   68.89    6.30
   5  -6   2   81.49    4.00
   5  -6   2   80.29    7.40
  -5   6   2   87.79    7.90
   5   6  -2   88.09    6.40
   5  -6   2   80.79    7.50
  -5   6   2   81.39    7.60
   5   6  -2   79.49    8.60
  -5   6   2   88.29    7.50
   5   6   2   80.89    5.90
  -5  -6   2   89.29    6.40
  -5   6  -2   68.19    7.60
   5  -6  -2   84.99    7.70
  -5   6  -2   85.79    8.40
   5  -6  -2   84.39    7.10
  -5   6  -2   82.59    7.80
   5   6   2   84.29    8.50
   5   6   2   89.39    8.30
  -5   6  -2   84.39    8.20
   5   6   2   90.89    6.00
  -5   6  -2   82.29    5.30
   5  -6  -2   84.99    8.80
  -5  -6   2   87.79    8.40
  -5   6  -2   83.29    8.00
   5   6   2   87.99    5.70
   5  -6  -2   84.69    6.10
   5   6   2   86.99    4.80
   5   6   2   92.19    6.10
  -5   6  -2   89.99    7.80
  -6  -6  -2   29.30    5.80
   6  -6   2   44.40    7.10
   6   6  -2   32.70    5.80
   6  -6   2   33.10    6.10
   6  -6   2   39.10    6.50
   6  -6   2   30.70    4.40
  -6   6   2   33.60    5.50
  -6   6   2   29.20    5.90
  -6  -6  -2   35.20    4.40
   6  -6   2   32.60    5.50
   6   6  -2   42.40    3.20
   6  -6   2   37.50    2.80
  -6  -6  -2   36.40    6.20
   6   6  -2   32.30    5.00
  -6   6   2   38.40    6.50
  -6   6   2   25.40    5.20
   6   6  -2   43.80    5.70
   6   6  -2   33.00    6.60
   6   6  -2   27.30    3.40
  -6   6   2   42.00    9.40
   6  -6   2   29.30    5.30
  -6   6   2   35.10    5.90
   6   6   2   34.70    6.20
   6   6   2   45.90    5.00
  -6  -6   2   36.60    5.00
  -6   6  -2   27.90    5.70
  -6  -6   2   46.60    6.70
  -6   6  -2   32.20    5.90
   6   6   2   34.20    4.40
  -6   6  -2   37.80    5.70
   6  -6  -2   27.60    5.00
  -6   6  -2   29.10    5.80
   6  -6  -2   37.10    6.10
   6   6   2   41.10    6.10
   6  -6  -2   27.10    5.90
   6   6   2   47.70    5.40
  -6   6  -2   37.40    5.80
   6   6   2   32.60    2.40
   6  -6  -2   32.80    5.10
   6  -6  -2   35.50    5.00
   6   6   2   33.00    2.60
   7  -6   2   85.29    8.80
   7  -6   2   95.99    9.10
  -7  -6  -2  112.49   10.30
  -7   6   2  100.89    5.30
   7   6  -2  100.59    6.20
   7   6  -2   91.89    9.20
   7   6  -2   83.99    9.50
   7  -6   2   93.19    9.70
   7   6  -2   93.69    8.80
   7  -6   2  102.89    8.10
  -7   6   2  104.69   10.40
   7  -6   2   98.09    4.60
  -7   6   2   91.79    9.50
  -7   6   2   84.19    9.00
  -7   6   2   89.49    9.50
  -7  -6  -2   89.99    7.00
  -7   6   2   88.79    9.20
   7  -6   2  101.29   10.30
   7  -6   2   84.09    9.50
  -7  -6  -2  102.29   10.20
   7   6   2   89.99   10.00
  -7   6  -2   90.89    9.80
   7   6   2  103.99    7.80
   7   6   2   94.79    7.10
   7  -6  -2  103.49   10.20
   7   6   2  109.99    8.80
   7  -6  -2  116.19   10.40
   7  -6  -2  110.29    9.70
  -7   6  -2   95.99    8.90
  -7   6  -2   81.99    9.40
  -7   6  -2   97.59    9.30
  -7  -6   2  105.09   10.20
  -7   6  -2   98.79    9.90
  -7  -6   2   99.79    8.60
   7   6   2  100.49    9.60
   7  -6  -2  108.59    7.70
   8   6  -2   25.70    4.00
  -8   6   2   19.30    5.50
  -8  -6  -2   27.90    6.60
   8  -6   2   27.00    6.50
  -8   6   2   28.50    6.50
  -8   6   2   26.30    6.00
  -8   6   2   16.40    5.40
   8  -6   2   19.30    5.90
   8  -6   2   25.80    5.90
  -8  -6  -2   24.10    5.80
   8   6  -2   25.40    6.40
   8  -6   2   14.90    4.50
   8   6  -2   22.40    5.80
   8  -6   2   19.00    5.90
   8   6  -2   18.10    5.10
   8  -6  -2   24.70    6.60
   8   6   2   19.40    6.30
   8   6   2   17.60    5.90
   8  -6  -2   24.20    5.60
  -8  -6   2   18.30    5.40
  -8   6  -2   19.20    5.70
  -8   6  -2   35.50    6.70
  -8   6  -2   29.90    6.10
   8   6   2   23.60    4.60
  -8   6  -2   20.20    5.20
   8  -6  -2   23.40    6.10
  -8   6  -2   36.30    6.90
   8  -6  -2   19.20    5.00
  -8   6  -2   28.10    4.10
  -8  -6   2   22.40    5.20
   8   6   2   32.70    5.80
   9  -6   2   -1.90    4.30
   9  -6   2   -2.30    4.30
   9  -6   2    1.80    3.60
   9   6  -2    5.00    5.30
   9  -6   2    8.60    4.80
   9   6  -2   -1.00    4.00
  -9  -6  -2    2.10    3.90
  -9   6   2   -0.50    4.30
   9   6  -2    7.10    4.90
   9  -6   2    5.80    5.00
  -9   6   2    2.30    4.40
  -9   6   2   -1.80    4.30
  -9   6   2    3.00    3.60
  -9  -6  -2   -4.70    4.50
   9  -6  -2   -1.80    4.40
  -9   6  -2   -4.70    3.40
  -9   6  -2    4.60    3.80
  -9  -6   2    4.50    4.00
  -9   6  -2    2.20    5.10
   9  -6  -2    4.10    4.10
   9   6   2    0.20    4.60
   9   6   2    7.60    4.60
   9   6   2    0.70    5.20
   9   6   2   -3.90    3.30
   9  -6  -2  -12.10    3.60
  -9   6  -2    2.90    4.70
   9  -6  -2    8.10    5.10
  10  -6   2   16.00    5.50
 -10   6   2   16.20    6.20
  10   6  -2   15.10    6.70
  10  -6   2   24.00    7.20
 -10  -6  -2   26.30    6.70
  10   6  -2   14.70    6.00
  10  -6   2   11.40    6.20
  10  -6   2   21.40    6.90
 -10  -6  -2   25.90    7.00
 -10   6   2   15.20    6.10
  10   6  -2   17.50    6.10
  10  -6   2   28.90    7.30
 -10   6   2   18.00    6.80
 -10   6   2   12.80    5.80
  10  -6  -2   20.50    6.60
 -10   6  -2   24.80    7.40
  10  -6  -2   14.70    5.70
 -10   6  -2   25.90    7.10
  10  -6  -2   14.80    6.20
  10   6   2   25.30    7.40
  10   6   2   23.40    6.40
  10   6   2   12.60    6.40
 -10   6  -2   13.70    5.90
  10  -6  -2   29.50    7.30
 -10   6  -2   11.60    5.10
 -10  -6   2   30.60    7.00
 -11   6   2    5.80    6.40
  11  -6   2    6.60    6.30
  11   6  -2    2.10    5.50
 -11   6   2    0.00    4.40
  11  -6   2    5.30    6.00
 -11   6   2   11.50    6.00
 -11  -6  -2    3.00    5.00
 -11  -6  -2    4.70    5.30
  11  -6   2    6.70    6.60
  11  -6   2    2.20    4.90
  11   6  -2    9.80    6.40
  11  -6   2    0.50    5.60
  11   6  -2    8.40    5.90
 -11   6   2    4.20    5.30
 -11   6  -2   -0.60    5.60
  11   6   2    9.10    6.00
  11   6   2    0.90    5.20
  11   6   2   -0.90    5.40
  11  -6  -2    0.00    5.90
  11  -6  -2   -0.80    5.30
  11  -6  -2    4.80    5.70
 -11   6  -2    7.00    4.60
 -11  -6   2    5.80    5.50
 -11   6  -2   -2.60    5.50
  11  -6  -2   10.80    5.80
  12  -6   2   -2.60    5.80
 -12   6   2   -5.70    4.30
  12  -6   2    2.50    5.20
 -12   6   2   -3.80    4.50
 -12   6   2   17.70    7.60
  12  -6   2   -7.00    5.10
  12   6  -2   -4.70    5.30
 -12  -6  -2    1.40    5.00
  12  -6   2    4.40    6.50
  12   6  -2    0.90    5.50
  12  -6   2   -1.90    6.10
  12   6  -2    6.20    6.30
  12   6   2   -1.60    6.10
  12   6   2  -10.90    5.50
  12  -6  -2   -0.10    5.70
 -12   6  -2   -8.80    5.10
  12  -6  -2    0.50    6.20
 -12  -6   2    2.50    5.30
  12   6   2    3.70    5.70
 -12   6  -2    1.00    6.00
  12  -6  -2   -2.50    5.10
  12  -6  -2    0.80    6.00
  13   6  -2    7.60    6.90
  13  -6   2    6.80    6.80
  13  -6   2    4.80    7.10
  13   6  -2    7.20    7.80
  13  -6   2   13.20    7.80
 -13  -6  -2   10.60    6.60
 -13   6   2   12.50    7.80
  13   6  -2   26.10    9.00
  13  -6   2    4.40    6.80
 -13   6   2   17.80    8.30
 -13   6  -2   13.00    7.20
  13   6   2    9.70    7.10
  13   6   2    7.60    6.80
  13  -6  -2   10.50    7.30
  13  -6  -2    7.70    7.00
  13  -6  -2   -4.30    6.90
  13   6   2   28.00   10.40
 -13   6  -2    6.50    7.00
  13  -6  -2    7.80    7.30
 -13  -6   2    7.40    5.80
   0   7  -2    0.30    2.20
   0   7  -2   -1.70    1.20
   0   7  -2    6.40    2.10
   0  -7   2   -2.40    2.70
   0   7   2   -1.40    1.50
   0  -7  -2   -2.30    2.30
   0  -7   2    1.50    2.00
   0   7   2    0.90    2.30
   0  -7  -2   -0.10    0.70
   0   7   2   -1.00    1.30
   0   7  -2    5.40    3.20
   0   7  -2   -1.50    1.90
   0   7   2    2.10    1.60
   0  -7   2   -0.40    1.00
   0   7   2   -0.60    2.90
   0   7   2   -0.70    1.70
   0  -7   2   -0.50    0.50
   0   7  -2   -4.10    1.80
  -1   7   2  120.79    6.50
   1   7  -2  144.89    7.00
  -1   7   2  125.49    6.70
  -1   7   2  134.89    6.10
   1  -7   2  139.19    9.10
   1  -7   2  133.39    5.90
   1   7  -2  127.29    6.70
  -1  -7  -2  127.29    8.00
   1  -7   2  131.99    6.60
   1  -7   2  122.79    7.10
   1   7  -2  126.59    6.70
   1   7  -2  115.79    6.10
  -1   7   2  118.99    6.60
  -1   7   2  142.49    8.90
  -1   7   2  132.29    6.60
   1   7  -2  138.99    8.30
  -1   7   2  124.49    6.50
   1   7  -2  126.89    6.10
  -1  -7  -2  123.69    5.20
   1  -7   2  141.29    5.90
  -1  -7  -2  121.89    8.60
   1   7   2  125.19    7.80
  -1   7  -2  115.49    7.00
  -1   7  -2  133.49    4.40
  -1  -7   2  131.99    6.70
  -1  -7   2  137.89    8.30
  -1   7  -2  136.79    7.40
   1  -7  -2  130.29    8.70
   1   7   2  122.69    5.70
  -1   7  -2  127.69    7.10
  -1   7  -2  134.89    7.40
   1  -7  -2  125.79    6.30
   1   7   2  129.99    5.70
  -1   7  -2  132.39    8.80
   1   7   2  125.99    6.80
   1   7   2  135.09    6.00
  -2   7   2   24.90    3.80
  -2   7   2   31.50    5.10
   2  -7   2   42.40    6.20
   2  -7   2   30.30    3.50
   2  -7   2   33.30    3.90
   2   7  -2   31.40    3.70
   2   7  -2   22.30    3.40
   2   7  -2   39.60    3.40
   2   7  -2   24.90    3.30
  -2  -7  -2   36.10    4.80
   2   7  -2   33.20    5.00
   2  -7   2   30.00    3.60
  -2   7   2   30.60    3.20
  -2   7   2   29.90    3.80
  -2   7   2   31.70    3.80
   2   7  -2   29.30    3.60
  -2  -7  -2   29.10    5.40
  -2   7   2   37.50    3.40
  -2  -7  -2   31.30    2.40
   2  -7   2   31.70    4.40
  -2   7   2   33.60    4.00
   2  -7   2   28.90    3.60
  -2   7  -2   30.70    3.60
  -2   7  -2   35.00    4.40
[truncated: 3,428,916 more chars]
